# Supplementary material for: Novel Corneal Protein Biomarker Candidates Reveal Iron Metabolic Disturbance in High Myopia Eyes
Source: Front Cell Dev Biol. 2021 Oct 1;9:689917. doi: 10.3389/fcell.2021.689917 (PMC8517150; doi:10.3389/fcell.2021.689917)
Supplement: Supplementary file 1 [file Table_1.XLSX]

## Sheet: Protein list
Accession	Protein Name	Gene Name	Description	Coverage	Unique Peptides	Peptides	PSMs	AAs	MW [kDa]	calc. pI
A0A0C4DH43	Immunoglobulin heavy variable 2-70D	IGHV2-70D	Immunoglobulin heavy variable 2-70D OS=Homo sapiens OX=9606 GN=IGHV2-70D PE=3 SV=1 - [HV70D_HUMAN]	17.65	4	4	5	119	13.3038	8.29443
Q9UHG0	Doublecortin domain-containing protein 2	DCDC2	Doublecortin domain-containing protein 2 OS=Homo sapiens OX=9606 GN=DCDC2 PE=1 SV=2 - [DCDC2_HUMAN]	1.89	1	1	1	476	52.8019	6.12549
Q7Z3U7	Protein MON2 homolog	MON2	Protein MON2 homolog OS=Homo sapiens OX=9606 GN=MON2 PE=1 SV=3 - [MON2_HUMAN]	0.41	1	1	1	1717	190.237	6.06201
Q7Z7L7	Protein zer-1 homolog	ZER1	Protein zer-1 homolog OS=Homo sapiens OX=9606 GN=ZER1 PE=1 SV=1 - [ZER1_HUMAN]	1.7	1	1	2	766	88.1127	5.61768
Q8N8N7	Prostaglandin reductase 2	PTGR2	Prostaglandin reductase 2 OS=Homo sapiens OX=9606 GN=PTGR2 PE=1 SV=1 - [PTGR2_HUMAN]	4.84	2	2	2	351	38.4743	5.41455
P05386	60S acidic ribosomal protein P1	RPLP1	60S acidic ribosomal protein P1 OS=Homo sapiens OX=9606 GN=RPLP1 PE=1 SV=1 - [RLA1_HUMAN]	19.3	2	2	3	114	11.5067	4.32275
Q96PY6	Serine/threonine-protein kinase Nek1	NEK1	Serine/threonine-protein kinase Nek1 OS=Homo sapiens OX=9606 GN=NEK1 PE=1 SV=2 - [NEK1_HUMAN]	0.4	1	1	1	1258	142.74	5.93506
Q68BL8	Olfactomedin-like protein 2B	OLFML2B	Olfactomedin-like protein 2B OS=Homo sapiens OX=9606 GN=OLFML2B PE=2 SV=2 - [OLM2B_HUMAN]	0.8	1	1	1	750	83.9466	5.19873
Q5VZK9	F-actin-uncapping protein LRRC16A	CARMIL1	F-actin-uncapping protein LRRC16A OS=Homo sapiens OX=9606 GN=CARMIL1 PE=1 SV=1 - [CARL1_HUMAN]	0.66	1	1	1	1371	151.462	7.85498
O00178	GTP-binding protein 1	GTPBP1	GTP-binding protein 1 OS=Homo sapiens OX=9606 GN=GTPBP1 PE=1 SV=3 - [GTPB1_HUMAN]	0.9	1	1	1	669	72.408	8.33838
Q63ZY3	KN motif and ankyrin repeat domain-containing protein 2	KANK2	KN motif and ankyrin repeat domain-containing protein 2 OS=Homo sapiens OX=9606 GN=KANK2 PE=1 SV=1 - [KANK2_HUMAN]	0.94	1	1	1	851	91.1179	5.63037
Q86WA6	Valacyclovir hydrolase	BPHL	Valacyclovir hydrolase OS=Homo sapiens OX=9606 GN=BPHL PE=1 SV=1 - [BPHL_HUMAN]	4.81	1	1	1	291	32.522	9.14404
P09493	Tropomyosin alpha-1 chain	TPM1	Tropomyosin alpha-1 chain OS=Homo sapiens OX=9606 GN=TPM1 PE=1 SV=2 - [TPM1_HUMAN]	19.01	1	7	26	284	32.6887	4.7417
A0A075B6H9	Immunoglobulin lambda variable 4-69	IGLV4-69	Immunoglobulin lambda variable 4-69 OS=Homo sapiens OX=9606 GN=IGLV4-69 PE=1 SV=1 - [LV469_HUMAN]	21.85	2	3	6	119	12.7652	6.50732
Q7L523	Ras-related GTP-binding protein A	RRAGA	Ras-related GTP-binding protein A OS=Homo sapiens OX=9606 GN=RRAGA PE=1 SV=1 - [RRAGA_HUMAN]	4.15	1	2	2	313	36.5426	7.72314
O60218	Aldo-keto reductase family 1 member B10	AKR1B10	Aldo-keto reductase family 1 member B10 OS=Homo sapiens OX=9606 GN=AKR1B10 PE=1 SV=2 - [AK1BA_HUMAN]	13.29	4	4	4	316	35.9968	7.84033
P62330	ADP-ribosylation factor 6	ARF6	ADP-ribosylation factor 6 OS=Homo sapiens OX=9606 GN=ARF6 PE=1 SV=2 - [ARF6_HUMAN]	21.71	2	3	4	175	20.0694	8.95361
Q5T6V5	Queuosine salvage protein	C9orf64	Queuosine salvage protein OS=Homo sapiens OX=9606 GN=C9orf64 PE=1 SV=1 - [QSPP_HUMAN]	3.52	1	1	1	341	39.0038	5.88428
Q9Y6I3	Epsin-1	EPN1	Epsin-1 OS=Homo sapiens OX=9606 GN=EPN1 PE=1 SV=2 - [EPN1_HUMAN]	1.74	1	1	1	576	60.2557	4.83057
Q9Y263	Phospholipase A-2-activating protein	PLAA	Phospholipase A-2-activating protein OS=Homo sapiens OX=9606 GN=PLAA PE=1 SV=2 - [PLAP_HUMAN]	1.76	1	1	1	795	87.1014	6.3667
P04430	Immunoglobulin kappa variable 1-16	IGKV1-16	Immunoglobulin kappa variable 1-16 OS=Homo sapiens OX=9606 GN=IGKV1-16 PE=1 SV=2 - [KV116_HUMAN]	18.8	1	2	4	117	12.6102	8.1626
Q9UGM5	Fetuin-B	FETUB	Fetuin-B OS=Homo sapiens OX=9606 GN=FETUB PE=1 SV=2 - [FETUB_HUMAN]	4.97	2	2	2	382	42.028	6.82959
P02787	Serotransferrin	TF	Serotransferrin OS=Homo sapiens OX=9606 GN=TF PE=1 SV=3 - [TRFE_HUMAN]	75.64	52	52	507	698	77.0136	7.12256
Q9UMY4	Sorting nexin-12	SNX12	Sorting nexin-12 OS=Homo sapiens OX=9606 GN=SNX12 PE=1 SV=3 - [SNX12_HUMAN]	13.95	1	3	3	172	19.7181	7.86963
Q9H1E3	Nuclear ubiquitous casein and cyclin-dependent kinase substrate 1	NUCKS1	Nuclear ubiquitous casein and cyclin-dependent kinase substrate 1 OS=Homo sapiens OX=9606 GN=NUCKS1 PE=1 SV=1 - [NUCKS_HUMAN]	6.58	2	2	3	243	27.28	5.08447
O15533	Tapasin	TAPBP	Tapasin OS=Homo sapiens OX=9606 GN=TAPBP PE=1 SV=1 - [TPSN_HUMAN]	2.01	1	1	1	448	47.5957	7.15186
Q9Y2Z0	Protein SGT1 homolog	SUGT1	Protein SGT1 homolog OS=Homo sapiens OX=9606 GN=SUGT1 PE=1 SV=3 - [SGT1_HUMAN]	4.11	1	1	1	365	40.9985	5.16064
Q96ER9	Coiled-coil domain-containing protein 51	CCDC51	Coiled-coil domain-containing protein 51 OS=Homo sapiens OX=9606 GN=CCDC51 PE=1 SV=2 - [CCD51_HUMAN]	1.95	1	1	2	411	45.7828	8.19189
P52895	Aldo-keto reductase family 1 member C2	AKR1C2	Aldo-keto reductase family 1 member C2 OS=Homo sapiens OX=9606 GN=AKR1C2 PE=1 SV=3 - [AK1C2_HUMAN]	56.35	3	14	42	323	36.712	7.48877
P17936	Insulin-like growth factor-binding protein 3	IGFBP3	Insulin-like growth factor-binding protein 3 OS=Homo sapiens OX=9606 GN=IGFBP3 PE=1 SV=2 - [IBP3_HUMAN]	2.41	1	1	1	291	31.6537	8.68994
P29622	Kallistatin	SERPINA4	Kallistatin OS=Homo sapiens OX=9606 GN=SERPINA4 PE=1 SV=3 - [KAIN_HUMAN]	42.39	16	16	37	427	48.5112	7.75244
A0A0B4J1X8	Immunoglobulin heavy variable 3-43	IGHV3-43	Immunoglobulin heavy variable 3-43 OS=Homo sapiens OX=9606 GN=IGHV3-43 PE=3 SV=1 - [HV343_HUMAN]	25.42	2	2	5	118	13.0684	5.41455
Q9BZR6	Reticulon-4 receptor	RTN4R	Reticulon-4 receptor OS=Homo sapiens OX=9606 GN=RTN4R PE=1 SV=1 - [RTN4R_HUMAN]	1.27	1	1	2	473	50.6761	8.86572
Q8N1F7	Nuclear pore complex protein Nup93	NUP93	Nuclear pore complex protein Nup93 OS=Homo sapiens OX=9606 GN=NUP93 PE=1 SV=2 - [NUP93_HUMAN]	1.95	1	1	1	819	93.4296	5.71924
P82970	High mobility group nucleosome-binding domain-containing protein 5	HMGN5	High mobility group nucleosome-binding domain-containing protein 5 OS=Homo sapiens OX=9606 GN=HMGN5 PE=1 SV=1 - [HMGN5_HUMAN]	5.32	1	1	2	282	31.5059	4.55127
P36575	Arrestin-C	ARR3	Arrestin-C OS=Homo sapiens OX=9606 GN=ARR3 PE=1 SV=2 - [ARRC_HUMAN]	1.8	1	1	1	388	42.7511	5.77002
P46109	Crk-like protein	CRKL	Crk-like protein OS=Homo sapiens OX=9606 GN=CRKL PE=1 SV=1 - [CRKL_HUMAN]	7.26	3	3	4	303	33.7559	6.7417
O75445	Usherin	USH2A	Usherin OS=Homo sapiens OX=9606 GN=USH2A PE=1 SV=3 - [USH2A_HUMAN]	0.4	1	1	1	5202	575.231	6.82959
Q5T8A7	Protein phosphatase 1 regulatory subunit 26	PPP1R26	Protein phosphatase 1 regulatory subunit 26 OS=Homo sapiens OX=9606 GN=PPP1R26 PE=1 SV=1 - [PPR26_HUMAN]	0.5	1	1	1	1209	127.274	8.5874
P20774	Mimecan	OGN	Mimecan OS=Homo sapiens OX=9606 GN=OGN PE=1 SV=1 - [MIME_HUMAN]	46.31	13	13	89	298	33.9009	5.63037
P29373	Cellular retinoic acid-binding protein 2	CRABP2	Cellular retinoic acid-binding protein 2 OS=Homo sapiens OX=9606 GN=CRABP2 PE=1 SV=2 - [RABP2_HUMAN]	49.28	7	7	22	138	15.683	5.40186
Q9H0A8	COMM domain-containing protein 4	COMMD4	COMM domain-containing protein 4 OS=Homo sapiens OX=9606 GN=COMMD4 PE=1 SV=1 - [COMD4_HUMAN]	8.54	2	2	2	199	21.7503	7.31299
A9Z1Z3	Fer-1-like protein 4	FER1L4	Fer-1-like protein 4 OS=Homo sapiens OX=9606 GN=FER1L4 PE=2 SV=1 - [FR1L4_HUMAN]	0.33	1	1	1	1794	200.854	6.23975
P52788	Spermine synthase	SMS	Spermine synthase OS=Homo sapiens OX=9606 GN=SMS PE=1 SV=2 - [SPSY_HUMAN]	2.19	1	1	1	366	41.2418	5.021
Q96IJ6	Mannose-1-phosphate guanyltransferase alpha	GMPPA	Mannose-1-phosphate guanyltransferase alpha OS=Homo sapiens OX=9606 GN=GMPPA PE=1 SV=1 - [GMPPA_HUMAN]	6.19	2	2	2	420	46.2621	7.21045
Q9UQN3	Charged multivesicular body protein 2b	CHMP2B	Charged multivesicular body protein 2b OS=Homo sapiens OX=9606 GN=CHMP2B PE=1 SV=1 - [CHM2B_HUMAN]	3.29	1	1	1	213	23.8912	8.76318
O60361	Putative nucleoside diphosphate kinase	NME2P1	Putative nucleoside diphosphate kinase OS=Homo sapiens OX=9606 GN=NME2P1 PE=5 SV=1 - [NDK8_HUMAN]	66.42	1	8	22	137	15.519	8.57275
P22830	Ferrochelatase, mitochondrial	FECH	Ferrochelatase, mitochondrial OS=Homo sapiens OX=9606 GN=FECH PE=1 SV=2 - [HEMH_HUMAN]	3.55	1	1	1	423	47.8316	8.73389
P29144	Tripeptidyl-peptidase 2	TPP2	Tripeptidyl-peptidase 2 OS=Homo sapiens OX=9606 GN=TPP2 PE=1 SV=4 - [TPP2_HUMAN]	1.2	2	2	2	1249	138.263	6.31592
Q15582	Transforming growth factor-beta-induced protein ig-h3	TGFBI	Transforming growth factor-beta-induced protein ig-h3 OS=Homo sapiens OX=9606 GN=TGFBI PE=1 SV=1 - [BGH3_HUMAN]	75.26	47	47	1769	683	74.634	7.7085
P59665	Neutrophil defensin 1	DEFA1	Neutrophil defensin 1 OS=Homo sapiens OX=9606 GN=DEFA1 PE=1 SV=1 - [DEF1_HUMAN]	9.57	1	1	1	94	10.1942	6.99072
Q96L92	Sorting nexin-27	SNX27	Sorting nexin-27 OS=Homo sapiens OX=9606 GN=SNX27 PE=1 SV=2 - [SNX27_HUMAN]	3.51	2	2	2	541	61.2265	6.49365
P08493	Matrix Gla protein	MGP	Matrix Gla protein OS=Homo sapiens OX=9606 GN=MGP PE=1 SV=2 - [MGP_HUMAN]	10.68	1	1	2	103	12.3453	9.67139
Q04941	Proteolipid protein 2	PLP2	Proteolipid protein 2 OS=Homo sapiens OX=9606 GN=PLP2 PE=1 SV=1 - [PLP2_HUMAN]	8.55	1	1	2	152	16.6797	7.23975
Q9H329	Band 4.1-like protein 4B	EPB41L4B	Band 4.1-like protein 4B OS=Homo sapiens OX=9606 GN=EPB41L4B PE=2 SV=2 - [E41LB_HUMAN]	1.56	1	1	3	900	99.65	9.0415
P61513	60S ribosomal protein L37a	RPL37A	60S ribosomal protein L37a OS=Homo sapiens OX=9606 GN=RPL37A PE=1 SV=2 - [RL37A_HUMAN]	17.39	2	2	2	92	10.2685	10.4331
O60216	Double-strand-break repair protein rad21 homolog	RAD21	Double-strand-break repair protein rad21 homolog OS=Homo sapiens OX=9606 GN=RAD21 PE=1 SV=2 - [RAD21_HUMAN]	2.06	1	1	1	631	71.6447	4.65283
P28331	NADH-ubiquinone oxidoreductase 75 kDa subunit, mitochondrial	NDUFS1	NADH-ubiquinone oxidoreductase 75 kDa subunit, mitochondrial OS=Homo sapiens OX=9606 GN=NDUFS1 PE=1 SV=3 - [NDUS1_HUMAN]	2.06	1	1	1	727	79.4165	6.22705
Q96N66	Lysophospholipid acyltransferase 7	MBOAT7	Lysophospholipid acyltransferase 7 OS=Homo sapiens OX=9606 GN=MBOAT7 PE=1 SV=2 - [MBOA7_HUMAN]	2.54	1	1	2	472	52.7303	8.96826
Q99715	Collagen alpha-1(XII) chain	COL12A1	Collagen alpha-1(XII) chain OS=Homo sapiens OX=9606 GN=COL12A1 PE=1 SV=2 - [COCA1_HUMAN]	57.2	148	149	1534	3063	332.941	5.52881
P02792	Ferritin light chain	FTL	Ferritin light chain OS=Homo sapiens OX=9606 GN=FTL PE=1 SV=2 - [FRIL_HUMAN]	52.57	9	9	34	175	20.0071	5.78271
O00161	Synaptosomal-associated protein 23	SNAP23	Synaptosomal-associated protein 23 OS=Homo sapiens OX=9606 GN=SNAP23 PE=1 SV=1 - [SNP23_HUMAN]	8.06	2	2	4	211	23.3395	5.0083
Q8TAQ2	SWI/SNF complex subunit SMARCC2	SMARCC2	SWI/SNF complex subunit SMARCC2 OS=Homo sapiens OX=9606 GN=SMARCC2 PE=1 SV=1 - [SMRC2_HUMAN]	1.57	1	2	2	1214	132.797	5.69385
O43169	Cytochrome b5 type B	CYB5B	Cytochrome b5 type B OS=Homo sapiens OX=9606 GN=CYB5B PE=1 SV=3 - [CYB5B_HUMAN]	8	1	1	1	150	16.6841	4.97021
P61803	Dolichyl-diphosphooligosaccharide--protein glycosyltransferase subunit DAD1	DAD1	Dolichyl-diphosphooligosaccharide--protein glycosyltransferase subunit DAD1 OS=Homo sapiens OX=9606 GN=DAD1 PE=1 SV=3 - [DAD1_HUMAN]	28.32	3	3	4	113	12.4886	7.07861
Q9H0N5	Pterin-4-alpha-carbinolamine dehydratase 2	PCBD2	Pterin-4-alpha-carbinolamine dehydratase 2 OS=Homo sapiens OX=9606 GN=PCBD2 PE=1 SV=4 - [PHS2_HUMAN]	13.08	1	2	3	130	14.3564	9.11475
O95715	C-X-C motif chemokine 14	CXCL14	C-X-C motif chemokine 14 OS=Homo sapiens OX=9606 GN=CXCL14 PE=1 SV=2 - [CXL14_HUMAN]	20.72	3	3	3	111	13.0691	10.0815
Q13017	Rho GTPase-activating protein 5	ARHGAP5	Rho GTPase-activating protein 5 OS=Homo sapiens OX=9606 GN=ARHGAP5 PE=1 SV=2 - [RHG05_HUMAN]	0.8	2	2	2	1502	172.352	6.62451
P30876	DNA-directed RNA polymerase II subunit RPB2	POLR2B	DNA-directed RNA polymerase II subunit RPB2 OS=Homo sapiens OX=9606 GN=POLR2B PE=1 SV=1 - [RPB2_HUMAN]	0.51	1	1	1	1174	133.811	6.87354
O14880	Microsomal glutathione S-transferase 3	MGST3	Microsomal glutathione S-transferase 3 OS=Homo sapiens OX=9606 GN=MGST3 PE=1 SV=1 - [MGST3_HUMAN]	14.47	2	2	4	152	16.5056	9.37842
P12111	Collagen alpha-3(VI) chain	COL6A3	Collagen alpha-3(VI) chain OS=Homo sapiens OX=9606 GN=COL6A3 PE=1 SV=5 - [CO6A3_HUMAN]	64.31	183	183	3199	3177	343.457	6.68311
P49207	60S ribosomal protein L34	RPL34	60S ribosomal protein L34 OS=Homo sapiens OX=9606 GN=RPL34 PE=1 SV=3 - [RL34_HUMAN]	13.68	2	2	3	117	13.2845	11.4731
Q9Y6C9	Mitochondrial carrier homolog 2	MTCH2	Mitochondrial carrier homolog 2 OS=Homo sapiens OX=9606 GN=MTCH2 PE=1 SV=1 - [MTCH2_HUMAN]	2.31	1	1	1	303	33.3089	7.97217
P31944	Caspase-14	CASP14	Caspase-14 OS=Homo sapiens OX=9606 GN=CASP14 PE=1 SV=2 - [CASPE_HUMAN]	5.37	1	1	1	242	27.662	5.57959
O43896	Kinesin-like protein KIF1C	KIF1C	Kinesin-like protein KIF1C OS=Homo sapiens OX=9606 GN=KIF1C PE=1 SV=3 - [KIF1C_HUMAN]	0.91	1	1	1	1103	122.87	6.90283
Q53TN4	Cytochrome b reductase 1	CYBRD1	Cytochrome b reductase 1 OS=Homo sapiens OX=9606 GN=CYBRD1 PE=1 SV=1 - [CYBR1_HUMAN]	14.34	4	4	5	286	31.6207	8.76318
P24390	ER lumen protein-retaining receptor 1	KDELR1	ER lumen protein-retaining receptor 1 OS=Homo sapiens OX=9606 GN=KDELR1 PE=1 SV=1 - [ERD21_HUMAN]	3.77	1	1	1	212	24.526	8.6167
Q5XXA6	Anoctamin-1	ANO1	Anoctamin-1 OS=Homo sapiens OX=9606 GN=ANO1 PE=1 SV=1 - [ANO1_HUMAN]	0.81	1	1	1	986	114.005	8.54346
P02794	Ferritin heavy chain	FTH1	Ferritin heavy chain OS=Homo sapiens OX=9606 GN=FTH1 PE=1 SV=2 - [FRIH_HUMAN]	58.47	8	8	36	183	21.2123	5.5542
O60284	Suppression of tumorigenicity 18 protein	ST18	Suppression of tumorigenicity 18 protein OS=Homo sapiens OX=9606 GN=ST18 PE=1 SV=1 - [ST18_HUMAN]	0.67	1	1	1	1047	115.083	6.06201
P13647	Keratin, type II cytoskeletal 5	KRT5	Keratin, type II cytoskeletal 5 OS=Homo sapiens OX=9606 GN=KRT5 PE=1 SV=3 - [K2C5_HUMAN]	31.53	11	22	45	590	62.34	7.73779
P20742	Pregnancy zone protein	PZP	Pregnancy zone protein OS=Homo sapiens OX=9606 GN=PZP PE=1 SV=4 - [PZP_HUMAN]	3.78	1	6	21	1482	163.76	6.37939
Q70J99	Protein unc-13 homolog D	UNC13D	Protein unc-13 homolog D OS=Homo sapiens OX=9606 GN=UNC13D PE=1 SV=1 - [UN13D_HUMAN]	0.92	1	1	1	1090	123.205	6.65381
Q9NZT1	Calmodulin-like protein 5	CALML5	Calmodulin-like protein 5 OS=Homo sapiens OX=9606 GN=CALML5 PE=1 SV=2 - [CALL5_HUMAN]	8.9	1	1	1	146	15.8828	4.43701
Q5T749	Keratinocyte proline-rich protein	KPRP	Keratinocyte proline-rich protein OS=Homo sapiens OX=9606 GN=KPRP PE=1 SV=1 - [KPRP_HUMAN]	1.38	1	1	1	579	64.0932	8.26514
Q15777	Metallophosphoesterase MPPED2	MPPED2	Metallophosphoesterase MPPED2 OS=Homo sapiens OX=9606 GN=MPPED2 PE=1 SV=1 - [MPPD2_HUMAN]	4.42	1	1	1	294	33.3386	6.31592
Q99674	Cell growth regulator with EF hand domain protein 1	CGREF1	Cell growth regulator with EF hand domain protein 1 OS=Homo sapiens OX=9606 GN=CGREF1 PE=2 SV=2 - [CGRE1_HUMAN]	5.65	1	1	1	301	31.8861	4.42432
Q8N5M9	Protein jagunal homolog 1	JAGN1	Protein jagunal homolog 1 OS=Homo sapiens OX=9606 GN=JAGN1 PE=1 SV=1 - [JAGN1_HUMAN]	6.56	1	1	1	183	21.1111	9.72998
O43405	Cochlin	COCH	Cochlin OS=Homo sapiens OX=9606 GN=COCH PE=1 SV=1 - [COCH_HUMAN]	2	1	1	1	550	59.4452	7.95752
Q96HS1	Serine/threonine-protein phosphatase PGAM5, mitochondrial	PGAM5	Serine/threonine-protein phosphatase PGAM5, mitochondrial OS=Homo sapiens OX=9606 GN=PGAM5 PE=1 SV=2 - [PGAM5_HUMAN]	2.08	1	1	1	289	31.9846	8.67529
P02746	Complement C1q subcomponent subunit B	C1QB	Complement C1q subcomponent subunit B OS=Homo sapiens OX=9606 GN=C1QB PE=1 SV=3 - [C1QB_HUMAN]	20.55	5	5	10	253	26.7045	8.63135
Q9UL52	Transmembrane protease serine 11E	TMPRSS11E	Transmembrane protease serine 11E OS=Homo sapiens OX=9606 GN=TMPRSS11E PE=1 SV=2 - [TM11E_HUMAN]	1.42	1	1	1	423	47.6651	8.5874
Q08378	Golgin subfamily A member 3	GOLGA3	Golgin subfamily A member 3 OS=Homo sapiens OX=9606 GN=GOLGA3 PE=1 SV=2 - [GOGA3_HUMAN]	0.87	1	2	4	1498	167.252	5.43994
P02533	Keratin, type I cytoskeletal 14	KRT14	Keratin, type I cytoskeletal 14 OS=Homo sapiens OX=9606 GN=KRT14 PE=1 SV=4 - [K1C14_HUMAN]	18.22	4	10	26	472	51.5294	5.16064
P13645	Keratin, type I cytoskeletal 10	KRT10	Keratin, type I cytoskeletal 10 OS=Homo sapiens OX=9606 GN=KRT10 PE=1 SV=6 - [K1C10_HUMAN]	49.14	22	27	92	584	58.7917	5.21143
P02538	Keratin, type II cytoskeletal 6A	KRT6A	Keratin, type II cytoskeletal 6A OS=Homo sapiens OX=9606 GN=KRT6A PE=1 SV=3 - [K2C6A_HUMAN]	19.5	3	15	35	564	60.0083	8.00146
Q86UK0	ATP-binding cassette sub-family A member 12	ABCA12	ATP-binding cassette sub-family A member 12 OS=Homo sapiens OX=9606 GN=ABCA12 PE=1 SV=3 - [ABCAC_HUMAN]	0.69	1	1	2	2595	293.049	7.75244
P07477	Trypsin-1	PRSS1	Trypsin-1 OS=Homo sapiens OX=9606 GN=PRSS1 PE=1 SV=1 - [TRY1_HUMAN]	11.34	1	2	4	247	26.5411	6.50732
P35908	Keratin, type II cytoskeletal 2 epidermal	KRT2	Keratin, type II cytoskeletal 2 epidermal OS=Homo sapiens OX=9606 GN=KRT2 PE=1 SV=2 - [K22E_HUMAN]	45.7	21	29	80	639	65.3932	8.00146
P07478	Trypsin-2	PRSS2	Trypsin-2 OS=Homo sapiens OX=9606 GN=PRSS2 PE=1 SV=1 - [TRY2_HUMAN]	11.34	1	2	5	247	26.471	4.91943
P81605	Dermcidin	DCD	Dermcidin OS=Homo sapiens OX=9606 GN=DCD PE=1 SV=2 - [DCD_HUMAN]	33.64	4	4	8	110	11.2768	6.53662
P01308	Insulin	INS	Insulin OS=Homo sapiens OX=9606 GN=INS PE=1 SV=1 - [INS_HUMAN]	6.36	1	1	1	110	11.973	5.30029
Q6UX72	UDP-GlcNAc:betaGal beta-1,3-N-acetylglucosaminyltransferase 9	B3GNT9	UDP-GlcNAc:betaGal beta-1,3-N-acetylglucosaminyltransferase 9 OS=Homo sapiens OX=9606 GN=B3GNT9 PE=2 SV=1 - [B3GN9_HUMAN]	1.74	1	1	1	402	43.7238	9.17334
P51884	Lumican	LUM	Lumican OS=Homo sapiens OX=9606 GN=LUM PE=1 SV=2 - [LUM_HUMAN]	50.89	16	16	685	338	38.4048	6.60986
O60938	Keratocan	KERA	Keratocan OS=Homo sapiens OX=9606 GN=KERA PE=1 SV=1 - [KERA_HUMAN]	76.14	22	22	489	352	40.4829	7.47412
P07585	Decorin	DCN	Decorin OS=Homo sapiens OX=9606 GN=DCN PE=1 SV=1 - [PGS2_HUMAN]	68.8	25	26	504	359	39.7218	8.54346
P06733	Alpha-enolase	ENO1	Alpha-enolase OS=Homo sapiens OX=9606 GN=ENO1 PE=1 SV=2 - [ENOA_HUMAN]	75.12	23	28	369	434	47.1393	7.38623
P36955	Pigment epithelium-derived factor	SERPINF1	Pigment epithelium-derived factor OS=Homo sapiens OX=9606 GN=SERPINF1 PE=1 SV=4 - [PEDF_HUMAN]	54.31	22	22	176	418	46.2833	6.37939
P00558	Phosphoglycerate kinase 1	PGK1	Phosphoglycerate kinase 1 OS=Homo sapiens OX=9606 GN=PGK1 PE=1 SV=3 - [PGK1_HUMAN]	70.98	27	27	122	417	44.5861	8.104
Q15113	Procollagen C-endopeptidase enhancer 1	PCOLCE	Procollagen C-endopeptidase enhancer 1 OS=Homo sapiens OX=9606 GN=PCOLCE PE=1 SV=2 - [PCOC1_HUMAN]	54.34	18	18	107	449	47.942	7.43018
Q00610	Clathrin heavy chain 1	CLTC	Clathrin heavy chain 1 OS=Homo sapiens OX=9606 GN=CLTC PE=1 SV=5 - [CLH1_HUMAN]	43.64	59	59	127	1675	191.493	5.69385
P62937	Peptidyl-prolyl cis-trans isomerase A	PPIA	Peptidyl-prolyl cis-trans isomerase A OS=Homo sapiens OX=9606 GN=PPIA PE=1 SV=2 - [PPIA_HUMAN]	66.67	11	13	86	165	18.0009	7.81104
O60814	Histone H2B type 1-K	HIST1H2BK	Histone H2B type 1-K OS=Homo sapiens OX=9606 GN=HIST1H2BK PE=1 SV=3 - [H2B1K_HUMAN]	67.46	4	11	86	126	13.8816	10.3159
P07358	Complement component C8 beta chain	C8B	Complement component C8 beta chain OS=Homo sapiens OX=9606 GN=C8B PE=1 SV=3 - [CO8B_HUMAN]	44.84	21	21	79	591	67.0035	8.1333
P07357	Complement component C8 alpha chain	C8A	Complement component C8 alpha chain OS=Homo sapiens OX=9606 GN=C8A PE=1 SV=2 - [CO8A_HUMAN]	41.1	20	20	65	584	65.121	6.46826
Q562R1	Beta-actin-like protein 2	ACTBL2	Beta-actin-like protein 2 OS=Homo sapiens OX=9606 GN=ACTBL2 PE=1 SV=2 - [ACTBL_HUMAN]	16.49	1	5	72	376	41.976	5.59229
P13671	Complement component C6	C6	Complement component C6 OS=Homo sapiens OX=9606 GN=C6 PE=1 SV=3 - [CO6_HUMAN]	26.77	24	24	59	934	104.718	6.75635
Q03252	Lamin-B2	LMNB2	Lamin-B2 OS=Homo sapiens OX=9606 GN=LMNB2 PE=1 SV=4 - [LMNB2_HUMAN]	42.42	24	28	72	620	69.9057	5.59229
P62805	Histone H4	HIST1H4A	Histone H4 OS=Homo sapiens OX=9606 GN=HIST1H4A PE=1 SV=2 - [H4_HUMAN]	58.25	7	7	64	103	11.3604	11.356
P18669	Phosphoglycerate mutase 1	PGAM1	Phosphoglycerate mutase 1 OS=Homo sapiens OX=9606 GN=PGAM1 PE=1 SV=2 - [PGAM1_HUMAN]	68.11	6	12	52	254	28.7858	7.18115
A5A3E0	POTE ankyrin domain family member F	POTEF	POTE ankyrin domain family member F OS=Homo sapiens OX=9606 GN=POTEF PE=1 SV=2 - [POTEF_HUMAN]	7.91	1	7	47	1075	121.367	6.20166
P60174	Triosephosphate isomerase	TPI1	Triosephosphate isomerase OS=Homo sapiens OX=9606 GN=TPI1 PE=1 SV=3 - [TPIS_HUMAN]	70.63	17	17	58	286	30.7717	5.92236
Q14204	Cytoplasmic dynein 1 heavy chain 1	DYNC1H1	Cytoplasmic dynein 1 heavy chain 1 OS=Homo sapiens OX=9606 GN=DYNC1H1 PE=1 SV=5 - [DYHC1_HUMAN]	16.21	67	67	90	4646	532.072	6.40479
P07737	Profilin-1	PFN1	Profilin-1 OS=Homo sapiens OX=9606 GN=PFN1 PE=1 SV=2 - [PROF1_HUMAN]	77.14	8	8	28	140	15.0446	8.26514
P41219	Peripherin	PRPH	Peripherin OS=Homo sapiens OX=9606 GN=PRPH PE=1 SV=2 - [PERI_HUMAN]	23.19	7	12	61	470	53.6184	5.46533
P01619	Immunoglobulin kappa variable 3-20	IGKV3-20	Immunoglobulin kappa variable 3-20 OS=Homo sapiens OX=9606 GN=IGKV3-20 PE=1 SV=2 - [KV320_HUMAN]	32.76	2	5	26	116	12.5493	4.95752
P00441	Superoxide dismutase [Cu-Zn]	SOD1	Superoxide dismutase [Cu-Zn] OS=Homo sapiens OX=9606 GN=SOD1 PE=1 SV=2 - [SODC_HUMAN]	86.36	12	12	31	154	15.9259	6.12549
P15144	Aminopeptidase N	ANPEP	Aminopeptidase N OS=Homo sapiens OX=9606 GN=ANPEP PE=1 SV=4 - [AMPN_HUMAN]	33.4	32	32	69	967	109.471	5.47803
P30086	Phosphatidylethanolamine-binding protein 1	PEBP1	Phosphatidylethanolamine-binding protein 1 OS=Homo sapiens OX=9606 GN=PEBP1 PE=1 SV=3 - [PEBP1_HUMAN]	79.14	10	10	37	187	21.0437	7.53271
P36871	Phosphoglucomutase-1	PGM1	Phosphoglucomutase-1 OS=Homo sapiens OX=9606 GN=PGM1 PE=1 SV=3 - [PGM1_HUMAN]	45.02	24	24	53	562	61.4105	6.75635
P37837	Transaldolase	TALDO1	Transaldolase OS=Homo sapiens OX=9606 GN=TALDO1 PE=1 SV=2 - [TALDO_HUMAN]	44.21	18	18	49	337	37.5165	6.81494
P32119	Peroxiredoxin-2	PRDX2	Peroxiredoxin-2 OS=Homo sapiens OX=9606 GN=PRDX2 PE=1 SV=5 - [PRDX2_HUMAN]	62.12	8	9	30	198	21.8782	5.97314
P45880	Voltage-dependent anion-selective channel protein 2	VDAC2	Voltage-dependent anion-selective channel protein 2 OS=Homo sapiens OX=9606 GN=VDAC2 PE=1 SV=2 - [VDAC2_HUMAN]	51.02	11	12	27	294	31.5465	7.56201
P23528	Cofilin-1	CFL1	Cofilin-1 OS=Homo sapiens OX=9606 GN=CFL1 PE=1 SV=3 - [COF1_HUMAN]	70.48	9	12	35	166	18.4907	8.08936
Q99497	Protein/nucleic acid deglycase DJ-1	PARK7	Protein/nucleic acid deglycase DJ-1 OS=Homo sapiens OX=9606 GN=PARK7 PE=1 SV=2 - [PARK7_HUMAN]	69.84	12	12	35	189	19.8785	6.78564
A0A0C4DH38	Immunoglobulin heavy variable 5-51	IGHV5-51	Immunoglobulin heavy variable 5-51 OS=Homo sapiens OX=9606 GN=IGHV5-51 PE=3 SV=1 - [HV551_HUMAN]	52.99	3	5	20	117	12.6663	8.26514
P01019	Angiotensinogen	AGT	Angiotensinogen OS=Homo sapiens OX=9606 GN=AGT PE=1 SV=1 - [ANGT_HUMAN]	26.6	10	10	26	485	53.1205	6.31592
P05156	Complement factor I	CFI	Complement factor I OS=Homo sapiens OX=9606 GN=CFI PE=1 SV=2 - [CFAI_HUMAN]	30.7	16	16	32	583	65.7066	7.50342
P08237	ATP-dependent 6-phosphofructokinase, muscle type	PFKM	ATP-dependent 6-phosphofructokinase, muscle type OS=Homo sapiens OX=9606 GN=PFKM PE=1 SV=2 - [PFKAM_HUMAN]	22.82	11	13	25	780	85.1284	7.98682
P60981	Destrin	DSTN	Destrin OS=Homo sapiens OX=9606 GN=DSTN PE=1 SV=3 - [DEST_HUMAN]	50.91	8	9	28	165	18.4935	7.85498
P29972	Aquaporin-1	AQP1	Aquaporin-1 OS=Homo sapiens OX=9606 GN=AQP1 PE=1 SV=3 - [AQP1_HUMAN]	15.61	3	3	13	269	28.5081	7.41553
P17655	Calpain-2 catalytic subunit	CAPN2	Calpain-2 catalytic subunit OS=Homo sapiens OX=9606 GN=CAPN2 PE=1 SV=6 - [CAN2_HUMAN]	30.14	16	16	27	700	79.9448	4.98291
P30041	Peroxiredoxin-6	PRDX6	Peroxiredoxin-6 OS=Homo sapiens OX=9606 GN=PRDX6 PE=1 SV=3 - [PRDX6_HUMAN]	66.52	13	13	32	224	25.0192	6.37939
Q9UH99	SUN domain-containing protein 2	SUN2	SUN domain-containing protein 2 OS=Homo sapiens OX=9606 GN=SUN2 PE=1 SV=3 - [SUN2_HUMAN]	30.13	14	15	22	717	80.2616	6.72705
Q9BXK5	Bcl-2-like protein 13	BCL2L13	Bcl-2-like protein 13 OS=Homo sapiens OX=9606 GN=BCL2L13 PE=1 SV=1 - [B2L13_HUMAN]	24.95	8	8	25	485	52.6906	4.43701
P27797	Calreticulin	CALR	Calreticulin OS=Homo sapiens OX=9606 GN=CALR PE=1 SV=1 - [CALR_HUMAN]	47	16	16	32	417	48.1118	4.43701
P08865	40S ribosomal protein SA	RPSA	40S ribosomal protein SA OS=Homo sapiens OX=9606 GN=RPSA PE=1 SV=4 - [RSSA_HUMAN]	43.73	10	10	22	295	32.8334	4.86865
P02743	Serum amyloid P-component	APCS	Serum amyloid P-component OS=Homo sapiens OX=9606 GN=APCS PE=1 SV=2 - [SAMP_HUMAN]	26.91	6	6	22	223	25.3711	6.53662
P61158	Actin-related protein 3	ACTR3	Actin-related protein 3 OS=Homo sapiens OX=9606 GN=ACTR3 PE=1 SV=3 - [ARP3_HUMAN]	39	13	13	22	418	47.341	5.88428
Q96PD5	N-acetylmuramoyl-L-alanine amidase	PGLYRP2	N-acetylmuramoyl-L-alanine amidase OS=Homo sapiens OX=9606 GN=PGLYRP2 PE=1 SV=1 - [PGRP2_HUMAN]	25.17	9	9	15	576	62.1779	7.54736
P04632	Calpain small subunit 1	CAPNS1	Calpain small subunit 1 OS=Homo sapiens OX=9606 GN=CAPNS1 PE=1 SV=1 - [CPNS1_HUMAN]	40.3	7	7	16	268	28.2977	5.19873
P29692	Elongation factor 1-delta	EEF1D	Elongation factor 1-delta OS=Homo sapiens OX=9606 GN=EEF1D PE=1 SV=5 - [EF1D_HUMAN]	42.7	8	10	17	281	31.1028	5.0083
Q15365	Poly(rC)-binding protein 1	PCBP1	Poly(rC)-binding protein 1 OS=Homo sapiens OX=9606 GN=PCBP1 PE=1 SV=2 - [PCBP1_HUMAN]	35.67	4	10	20	356	37.4739	7.09326
P15121	Aldo-keto reductase family 1 member B1	AKR1B1	Aldo-keto reductase family 1 member B1 OS=Homo sapiens OX=9606 GN=AKR1B1 PE=1 SV=3 - [ALDR_HUMAN]	44.62	12	13	33	316	35.8305	6.97607
P46939	Utrophin	UTRN	Utrophin OS=Homo sapiens OX=9606 GN=UTRN PE=1 SV=2 - [UTRO_HUMAN]	9.15	30	30	36	3433	394.22	5.32568
P46782	40S ribosomal protein S5	RPS5	40S ribosomal protein S5 OS=Homo sapiens OX=9606 GN=RPS5 PE=1 SV=4 - [RS5_HUMAN]	34.31	6	6	17	204	22.8621	9.71533
Q9NQC3	Reticulon-4	RTN4	Reticulon-4 OS=Homo sapiens OX=9606 GN=RTN4 PE=1 SV=2 - [RTN4_HUMAN]	10.99	8	8	21	1192	129.851	4.50049
P22413	Ectonucleotide pyrophosphatase/phosphodiesterase family member 1	ENPP1	Ectonucleotide pyrophosphatase/phosphodiesterase family member 1 OS=Homo sapiens OX=9606 GN=ENPP1 PE=1 SV=2 - [ENPP1_HUMAN]	17.41	15	15	25	925	104.857	7.13721
P62826	GTP-binding nuclear protein Ran	RAN	GTP-binding nuclear protein Ran OS=Homo sapiens OX=9606 GN=RAN PE=1 SV=3 - [RAN_HUMAN]	43.98	9	9	21	216	24.4076	7.48877
P06737	Glycogen phosphorylase, liver form	PYGL	Glycogen phosphorylase, liver form OS=Homo sapiens OX=9606 GN=PYGL PE=1 SV=4 - [PYGL_HUMAN]	15.11	9	14	22	847	97.087	7.1665
Q5SSJ5	Heterochromatin protein 1-binding protein 3	HP1BP3	Heterochromatin protein 1-binding protein 3 OS=Homo sapiens OX=9606 GN=HP1BP3 PE=1 SV=1 - [HP1B3_HUMAN]	24.77	14	14	24	553	61.1693	9.67139
O00151	PDZ and LIM domain protein 1	PDLIM1	PDZ and LIM domain protein 1 OS=Homo sapiens OX=9606 GN=PDLIM1 PE=1 SV=4 - [PDLI1_HUMAN]	21.28	5	5	15	329	36.049	7.02002
P42330	Aldo-keto reductase family 1 member C3	AKR1C3	Aldo-keto reductase family 1 member C3 OS=Homo sapiens OX=9606 GN=AKR1C3 PE=1 SV=4 - [AK1C3_HUMAN]	39.32	3	12	24	323	36.8298	7.94287
P61224	Ras-related protein Rap-1b	RAP1B	Ras-related protein Rap-1b OS=Homo sapiens OX=9606 GN=RAP1B PE=1 SV=1 - [RAP1B_HUMAN]	42.39	7	7	15	184	20.8116	5.78271
P07910	Heterogeneous nuclear ribonucleoproteins C1/C2	HNRNPC	Heterogeneous nuclear ribonucleoproteins C1/C2 OS=Homo sapiens OX=9606 GN=HNRNPC PE=1 SV=4 - [HNRPC_HUMAN]	37.91	13	13	27	306	33.6495	5.08447
Q15056	Eukaryotic translation initiation factor 4H	EIF4H	Eukaryotic translation initiation factor 4H OS=Homo sapiens OX=9606 GN=EIF4H PE=1 SV=5 - [IF4H_HUMAN]	10.89	2	2	7	248	27.3684	7.2251
Q15286	Ras-related protein Rab-35	RAB35	Ras-related protein Rab-35 OS=Homo sapiens OX=9606 GN=RAB35 PE=1 SV=1 - [RAB35_HUMAN]	20.4	1	5	23	201	23.0108	8.29443
P11413	Glucose-6-phosphate 1-dehydrogenase	G6PD	Glucose-6-phosphate 1-dehydrogenase OS=Homo sapiens OX=9606 GN=G6PD PE=1 SV=4 - [G6PD_HUMAN]	23.88	12	12	21	515	59.219	6.84424
Q99536	Synaptic vesicle membrane protein VAT-1 homolog	VAT1	Synaptic vesicle membrane protein VAT-1 homolog OS=Homo sapiens OX=9606 GN=VAT1 PE=1 SV=2 - [VAT1_HUMAN]	34.86	10	10	16	393	41.8934	6.29053
P61204	ADP-ribosylation factor 3	ARF3	ADP-ribosylation factor 3 OS=Homo sapiens OX=9606 GN=ARF3 PE=1 SV=2 - [ARF3_HUMAN]	52.49	3	8	20	181	20.5877	7.43018
P38646	Stress-70 protein, mitochondrial	HSPA9	Stress-70 protein, mitochondrial OS=Homo sapiens OX=9606 GN=HSPA9 PE=1 SV=2 - [GRP75_HUMAN]	29.01	18	19	26	679	73.6348	6.16357
P22392	Nucleoside diphosphate kinase B	NME2	Nucleoside diphosphate kinase B OS=Homo sapiens OX=9606 GN=NME2 PE=1 SV=1 - [NDKB_HUMAN]	80.92	2	11	29	152	17.2869	8.41162
P12236	ADP/ATP translocase 3	SLC25A6	ADP/ATP translocase 3 OS=Homo sapiens OX=9606 GN=SLC25A6 PE=1 SV=4 - [ADT3_HUMAN]	41.28	2	13	21	298	32.8452	9.74463
Q15198	Platelet-derived growth factor receptor-like protein	PDGFRL	Platelet-derived growth factor receptor-like protein OS=Homo sapiens OX=9606 GN=PDGFRL PE=1 SV=1 - [PGFRL_HUMAN]	20.27	7	7	12	375	41.8345	8.49951
Q04760	Lactoylglutathione lyase	GLO1	Lactoylglutathione lyase OS=Homo sapiens OX=9606 GN=GLO1 PE=1 SV=4 - [LGUL_HUMAN]	57.07	9	9	18	184	20.7642	5.31299
P51149	Ras-related protein Rab-7a	RAB7A	Ras-related protein Rab-7a OS=Homo sapiens OX=9606 GN=RAB7A PE=1 SV=1 - [RAB7A_HUMAN]	56.04	9	9	15	207	23.4748	6.69775
P26640	Valine--tRNA ligase	VARS	Valine--tRNA ligase OS=Homo sapiens OX=9606 GN=VARS PE=1 SV=4 - [SYVC_HUMAN]	11.87	14	14	20	1264	140.387	7.59131
P55058	Phospholipid transfer protein	PLTP	Phospholipid transfer protein OS=Homo sapiens OX=9606 GN=PLTP PE=1 SV=1 - [PLTP_HUMAN]	11.56	5	5	11	493	54.7045	7.00537
O14979	Heterogeneous nuclear ribonucleoprotein D-like	HNRNPDL	Heterogeneous nuclear ribonucleoprotein D-like OS=Homo sapiens OX=9606 GN=HNRNPDL PE=1 SV=3 - [HNRDL_HUMAN]	22.62	6	8	16	420	46.4091	9.56885
Q14247	Src substrate cortactin	CTTN	Src substrate cortactin OS=Homo sapiens OX=9606 GN=CTTN PE=1 SV=2 - [SRC8_HUMAN]	21.27	10	10	15	550	61.5485	5.40186
Q02218	2-oxoglutarate dehydrogenase, mitochondrial	OGDH	2-oxoglutarate dehydrogenase, mitochondrial OS=Homo sapiens OX=9606 GN=OGDH PE=1 SV=3 - [ODO1_HUMAN]	18.77	16	16	17	1023	115.861	6.85889
P01700	Immunoglobulin lambda variable 1-47	IGLV1-47	Immunoglobulin lambda variable 1-47 OS=Homo sapiens OX=9606 GN=IGLV1-47 PE=1 SV=2 - [LV147_HUMAN]	11.11	1	1	5	117	12.2759	5.90967
Q15366	Poly(rC)-binding protein 2	PCBP2	Poly(rC)-binding protein 2 OS=Homo sapiens OX=9606 GN=PCBP2 PE=1 SV=1 - [PCBP2_HUMAN]	31.51	4	10	19	365	38.5556	6.78564
P63096	Guanine nucleotide-binding protein G(i) subunit alpha-1	GNAI1	Guanine nucleotide-binding protein G(i) subunit alpha-1 OS=Homo sapiens OX=9606 GN=GNAI1 PE=1 SV=2 - [GNAI1_HUMAN]	22.88	3	8	17	354	40.3352	5.97314
P49746	Thrombospondin-3	THBS3	Thrombospondin-3 OS=Homo sapiens OX=9606 GN=THBS3 PE=1 SV=1 - [TSP3_HUMAN]	2.2	1	2	13	956	104.135	4.65283
P25787	Proteasome subunit alpha type-2	PSMA2	Proteasome subunit alpha type-2 OS=Homo sapiens OX=9606 GN=PSMA2 PE=1 SV=2 - [PSA2_HUMAN]	32.05	5	5	9	234	25.8823	7.43018
Q00325	Phosphate carrier protein, mitochondrial	SLC25A3	Phosphate carrier protein, mitochondrial OS=Homo sapiens OX=9606 GN=SLC25A3 PE=1 SV=2 - [MPCP_HUMAN]	20.44	8	8	23	362	40.0687	9.37842
P20340	Ras-related protein Rab-6A	RAB6A	Ras-related protein Rab-6A OS=Homo sapiens OX=9606 GN=RAB6A PE=1 SV=3 - [RAB6A_HUMAN]	17.31	3	4	13	208	23.5779	5.5415
P05455	Lupus La protein	SSB	Lupus La protein OS=Homo sapiens OX=9606 GN=SSB PE=1 SV=2 - [LA_HUMAN]	35.05	15	15	19	408	46.8082	7.12256
O60664	Perilipin-3	PLIN3	Perilipin-3 OS=Homo sapiens OX=9606 GN=PLIN3 PE=1 SV=3 - [PLIN3_HUMAN]	28.11	10	10	13	434	47.0459	5.43994
P50914	60S ribosomal protein L14	RPL14	60S ribosomal protein L14 OS=Homo sapiens OX=9606 GN=RPL14 PE=1 SV=4 - [RL14_HUMAN]	27.44	6	6	10	215	23.417	10.9312
Q9BVC6	Transmembrane protein 109	TMEM109	Transmembrane protein 109 OS=Homo sapiens OX=9606 GN=TMEM109 PE=1 SV=1 - [TM109_HUMAN]	8.64	2	2	9	243	26.1936	10.4771
Q9BUT1	3-hydroxybutyrate dehydrogenase type 2	BDH2	3-hydroxybutyrate dehydrogenase type 2 OS=Homo sapiens OX=9606 GN=BDH2 PE=1 SV=2 - [BDH2_HUMAN]	28.16	6	7	15	245	26.7067	7.6499
A0A0C4DH31	Immunoglobulin heavy variable 1-18	IGHV1-18	Immunoglobulin heavy variable 1-18 OS=Homo sapiens OX=9606 GN=IGHV1-18 PE=3 SV=1 - [HV118_HUMAN]	29.91	1	3	14	117	12.8122	8.83643
P09429	High mobility group protein B1	HMGB1	High mobility group protein B1 OS=Homo sapiens OX=9606 GN=HMGB1 PE=1 SV=3 - [HMGB1_HUMAN]	43.72	10	12	22	215	24.8782	5.74463
P10768	S-formylglutathione hydrolase	ESD	S-formylglutathione hydrolase OS=Homo sapiens OX=9606 GN=ESD PE=1 SV=2 - [ESTD_HUMAN]	34.4	7	7	14	282	31.4425	7.02002
Q6BCY4	NADH-cytochrome b5 reductase 2	CYB5R2	NADH-cytochrome b5 reductase 2 OS=Homo sapiens OX=9606 GN=CYB5R2 PE=1 SV=1 - [NB5R2_HUMAN]	40.22	10	10	15	276	31.4384	8.49951
P51148	Ras-related protein Rab-5C	RAB5C	Ras-related protein Rab-5C OS=Homo sapiens OX=9606 GN=RAB5C PE=1 SV=2 - [RAB5C_HUMAN]	23.15	2	4	9	216	23.4678	8.41162
Q92688	Acidic leucine-rich nuclear phosphoprotein 32 family member B	ANP32B	Acidic leucine-rich nuclear phosphoprotein 32 family member B OS=Homo sapiens OX=9606 GN=ANP32B PE=1 SV=1 - [AN32B_HUMAN]	27.09	2	6	12	251	28.7703	4.05615
Q99584	Protein S100-A13	S100A13	Protein S100-A13 OS=Homo sapiens OX=9606 GN=S100A13 PE=1 SV=1 - [S10AD_HUMAN]	48.98	6	6	11	98	11.4641	6.16357
Q1KMD3	Heterogeneous nuclear ribonucleoprotein U-like protein 2	HNRNPUL2	Heterogeneous nuclear ribonucleoprotein U-like protein 2 OS=Homo sapiens OX=9606 GN=HNRNPUL2 PE=1 SV=1 - [HNRL2_HUMAN]	11.91	8	8	12	747	85.0522	4.90674
P07305	Histone H1.0	H1F0	Histone H1.0 OS=Homo sapiens OX=9606 GN=H1F0 PE=1 SV=3 - [H10_HUMAN]	27.32	6	6	16	194	20.8502	10.8433
P52565	Rho GDP-dissociation inhibitor 1	ARHGDIA	Rho GDP-dissociation inhibitor 1 OS=Homo sapiens OX=9606 GN=ARHGDIA PE=1 SV=3 - [GDIR1_HUMAN]	27.94	6	6	18	204	23.1927	5.10986
Q9P2J5	Leucine--tRNA ligase, cytoplasmic	LARS	Leucine--tRNA ligase, cytoplasmic OS=Homo sapiens OX=9606 GN=LARS PE=1 SV=2 - [SYLC_HUMAN]	6.04	6	6	7	1176	134.379	7.29834
P53618	Coatomer subunit beta	COPB1	Coatomer subunit beta OS=Homo sapiens OX=9606 GN=COPB1 PE=1 SV=3 - [COPB_HUMAN]	15.53	13	13	14	953	107.074	6.04932
Q9Y696	Chloride intracellular channel protein 4	CLIC4	Chloride intracellular channel protein 4 OS=Homo sapiens OX=9606 GN=CLIC4 PE=1 SV=4 - [CLIC4_HUMAN]	43.08	9	9	10	253	28.7537	5.59229
P00568	Adenylate kinase isoenzyme 1	AK1	Adenylate kinase isoenzyme 1 OS=Homo sapiens OX=9606 GN=AK1 PE=1 SV=3 - [KAD1_HUMAN]	49.48	8	8	10	194	21.6213	8.63135
P62701	40S ribosomal protein S4, X isoform	RPS4X	40S ribosomal protein S4, X isoform OS=Homo sapiens OX=9606 GN=RPS4X PE=1 SV=2 - [RS4X_HUMAN]	41.83	8	12	23	263	29.5791	10.1548
P51153	Ras-related protein Rab-13	RAB13	Ras-related protein Rab-13 OS=Homo sapiens OX=9606 GN=RAB13 PE=1 SV=1 - [RAB13_HUMAN]	13.79	1	3	9	203	22.7597	9.18799
O95865	N(G),N(G)-dimethylarginine dimethylaminohydrolase 2	DDAH2	N(G),N(G)-dimethylarginine dimethylaminohydrolase 2 OS=Homo sapiens OX=9606 GN=DDAH2 PE=1 SV=1 - [DDAH2_HUMAN]	40.7	10	11	21	285	29.6255	6.01123
P84157	Matrix-remodeling-associated protein 7	MXRA7	Matrix-remodeling-associated protein 7 OS=Homo sapiens OX=9606 GN=MXRA7 PE=1 SV=1 - [MXRA7_HUMAN]	17.65	3	3	7	204	21.4524	4.25928
Q9NR31	GTP-binding protein SAR1a	SAR1A	GTP-binding protein SAR1a OS=Homo sapiens OX=9606 GN=SAR1A PE=1 SV=1 - [SAR1A_HUMAN]	28.79	3	5	9	198	22.3525	6.68311
Q8IWE2	Protein NOXP20	FAM114A1	Protein NOXP20 OS=Homo sapiens OX=9606 GN=FAM114A1 PE=1 SV=2 - [NXP20_HUMAN]	11.01	5	5	7	563	60.7041	4.67822
P36542	ATP synthase subunit gamma, mitochondrial	ATP5F1C	ATP synthase subunit gamma, mitochondrial OS=Homo sapiens OX=9606 GN=ATP5F1C PE=1 SV=1 - [ATPG_HUMAN]	30.2	9	9	14	298	32.9753	9.21729
P27169	Serum paraoxonase/arylesterase 1	PON1	Serum paraoxonase/arylesterase 1 OS=Homo sapiens OX=9606 GN=PON1 PE=1 SV=3 - [PON1_HUMAN]	20.56	7	7	8	355	39.7062	5.22412
P62244	40S ribosomal protein S15a	RPS15A	40S ribosomal protein S15a OS=Homo sapiens OX=9606 GN=RPS15A PE=1 SV=2 - [RS15A_HUMAN]	33.85	5	5	14	130	14.83	10.1255
Q14258	E3 ubiquitin/ISG15 ligase TRIM25	TRIM25	E3 ubiquitin/ISG15 ligase TRIM25 OS=Homo sapiens OX=9606 GN=TRIM25 PE=1 SV=2 - [TRI25_HUMAN]	9.37	5	5	5	630	70.9277	8.08936
P46976	Glycogenin-1	GYG1	Glycogenin-1 OS=Homo sapiens OX=9606 GN=GYG1 PE=1 SV=4 - [GLYG_HUMAN]	18.86	6	6	7	350	39.3586	5.52881
P43243	Matrin-3	MATR3	Matrin-3 OS=Homo sapiens OX=9606 GN=MATR3 PE=1 SV=2 - [MATR3_HUMAN]	13.22	9	9	12	847	94.5648	6.25244
P52272	Heterogeneous nuclear ribonucleoprotein M	HNRNPM	Heterogeneous nuclear ribonucleoprotein M OS=Homo sapiens OX=9606 GN=HNRNPM PE=1 SV=3 - [HNRPM_HUMAN]	16.16	11	11	14	730	77.4643	8.70459
P62269	40S ribosomal protein S18	RPS18	40S ribosomal protein S18 OS=Homo sapiens OX=9606 GN=RPS18 PE=1 SV=3 - [RS18_HUMAN]	45.39	9	9	14	152	17.7079	10.9897
Q86V81	THO complex subunit 4	ALYREF	THO complex subunit 4 OS=Homo sapiens OX=9606 GN=ALYREF PE=1 SV=3 - [THOC4_HUMAN]	22.18	4	4	5	257	26.8716	11.1509
Q16531	DNA damage-binding protein 1	DDB1	DNA damage-binding protein 1 OS=Homo sapiens OX=9606 GN=DDB1 PE=1 SV=1 - [DDB1_HUMAN]	10.18	11	11	17	1140	126.887	5.26221
O75396	Vesicle-trafficking protein SEC22b	SEC22B	Vesicle-trafficking protein SEC22b OS=Homo sapiens OX=9606 GN=SEC22B PE=1 SV=4 - [SC22B_HUMAN]	29.77	5	5	8	215	24.5775	6.91748
Q8IUE6	Histone H2A type 2-B	HIST2H2AB	Histone H2A type 2-B OS=Homo sapiens OX=9606 GN=HIST2H2AB PE=1 SV=3 - [H2A2B_HUMAN]	24.62	1	4	19	130	13.9868	10.8872
P31942	Heterogeneous nuclear ribonucleoprotein H3	HNRNPH3	Heterogeneous nuclear ribonucleoprotein H3 OS=Homo sapiens OX=9606 GN=HNRNPH3 PE=1 SV=2 - [HNRH3_HUMAN]	8.38	2	3	5	346	36.9031	6.87354
O43143	Pre-mRNA-splicing factor ATP-dependent RNA helicase DHX15	DHX15	Pre-mRNA-splicing factor ATP-dependent RNA helicase DHX15 OS=Homo sapiens OX=9606 GN=DHX15 PE=1 SV=2 - [DHX15_HUMAN]	11.32	8	8	12	795	90.8752	7.45947
P24539	ATP synthase F(0) complex subunit B1, mitochondrial	ATP5PB	ATP synthase F(0) complex subunit B1, mitochondrial OS=Homo sapiens OX=9606 GN=ATP5PB PE=1 SV=2 - [AT5F1_HUMAN]	18.36	5	5	10	256	28.8903	9.36377
P35244	Replication protein A 14 kDa subunit	RPA3	Replication protein A 14 kDa subunit OS=Homo sapiens OX=9606 GN=RPA3 PE=1 SV=1 - [RFA3_HUMAN]	52.07	5	5	7	121	13.5599	5.08447
Q9NRX4	14 kDa phosphohistidine phosphatase	PHPT1	14 kDa phosphohistidine phosphatase OS=Homo sapiens OX=9606 GN=PHPT1 PE=1 SV=1 - [PHP14_HUMAN]	42.4	5	5	9	125	13.8237	6.07471
P07741	Adenine phosphoribosyltransferase	APRT	Adenine phosphoribosyltransferase OS=Homo sapiens OX=9606 GN=APRT PE=1 SV=2 - [APT_HUMAN]	42.78	7	7	9	180	19.5954	6.02393
Q53RD9	Fibulin-7	FBLN7	Fibulin-7 OS=Homo sapiens OX=9606 GN=FBLN7 PE=2 SV=1 - [FBLN7_HUMAN]	23.23	8	8	12	439	47.3447	7.62061
Q13185	Chromobox protein homolog 3	CBX3	Chromobox protein homolog 3 OS=Homo sapiens OX=9606 GN=CBX3 PE=1 SV=4 - [CBX3_HUMAN]	26.78	6	6	8	183	20.7984	5.32568
Q07021	Complement component 1 Q subcomponent-binding protein, mitochondrial	C1QBP	Complement component 1 Q subcomponent-binding protein, mitochondrial OS=Homo sapiens OX=9606 GN=C1QBP PE=1 SV=1 - [C1QBP_HUMAN]	16.67	3	3	4	282	31.3426	4.84326
Q9UMX5	Neudesin	NENF	Neudesin OS=Homo sapiens OX=9606 GN=NENF PE=1 SV=1 - [NENF_HUMAN]	12.21	2	2	4	172	18.8448	5.69385
O60749	Sorting nexin-2	SNX2	Sorting nexin-2 OS=Homo sapiens OX=9606 GN=SNX2 PE=1 SV=2 - [SNX2_HUMAN]	16.38	6	9	11	519	58.4347	5.12256
P61088	Ubiquitin-conjugating enzyme E2 N	UBE2N	Ubiquitin-conjugating enzyme E2 N OS=Homo sapiens OX=9606 GN=UBE2N PE=1 SV=1 - [UBE2N_HUMAN]	40.13	5	5	8	152	17.127	6.56592
P21926	CD9 antigen	CD9	CD9 antigen OS=Homo sapiens OX=9606 GN=CD9 PE=1 SV=4 - [CD9_HUMAN]	21.49	4	4	13	228	25.399	7.15186
Q8IW45	ATP-dependent (S)-NAD(P)H-hydrate dehydratase	NAXD	ATP-dependent (S)-NAD(P)H-hydrate dehydratase OS=Homo sapiens OX=9606 GN=NAXD PE=1 SV=1 - [NNRD_HUMAN]	10.37	2	2	3	347	36.5532	8.06006
P22090	40S ribosomal protein S4, Y isoform 1	RPS4Y1	40S ribosomal protein S4, Y isoform 1 OS=Homo sapiens OX=9606 GN=RPS4Y1 PE=1 SV=2 - [RS4Y1_HUMAN]	16.35	1	5	13	263	29.437	10.2427
P49720	Proteasome subunit beta type-3	PSMB3	Proteasome subunit beta type-3 OS=Homo sapiens OX=9606 GN=PSMB3 PE=1 SV=2 - [PSB3_HUMAN]	20	3	3	3	205	22.9335	6.55127
O75368	SH3 domain-binding glutamic acid-rich-like protein	SH3BGRL	SH3 domain-binding glutamic acid-rich-like protein OS=Homo sapiens OX=9606 GN=SH3BGRL PE=1 SV=1 - [SH3L1_HUMAN]	46.49	6	6	8	114	12.7664	5.24951
P53621	Coatomer subunit alpha	COPA	Coatomer subunit alpha OS=Homo sapiens OX=9606 GN=COPA PE=1 SV=2 - [COPA_HUMAN]	15.93	19	19	26	1224	138.258	7.66455
P06730	Eukaryotic translation initiation factor 4E	EIF4E	Eukaryotic translation initiation factor 4E OS=Homo sapiens OX=9606 GN=EIF4E PE=1 SV=2 - [IF4E_HUMAN]	19.82	4	4	6	217	25.0815	6.15088
P63220	40S ribosomal protein S21	RPS21	40S ribosomal protein S21 OS=Homo sapiens OX=9606 GN=RPS21 PE=1 SV=1 - [RS21_HUMAN]	55.42	4	4	5	83	9.10557	8.49951
P42766	60S ribosomal protein L35	RPL35	60S ribosomal protein L35 OS=Homo sapiens OX=9606 GN=RPL35 PE=1 SV=2 - [RL35_HUMAN]	25.2	4	4	8	123	14.5426	11.0483
P62851	40S ribosomal protein S25	RPS25	40S ribosomal protein S25 OS=Homo sapiens OX=9606 GN=RPS25 PE=1 SV=1 - [RS25_HUMAN]	24	3	3	6	125	13.7337	10.1108
P30046	D-dopachrome decarboxylase	DDT	D-dopachrome decarboxylase OS=Homo sapiens OX=9606 GN=DDT PE=1 SV=3 - [DOPD_HUMAN]	43.22	5	5	9	118	12.7037	7.29834
Q9Y3I0	tRNA-splicing ligase RtcB homolog	RTCB	tRNA-splicing ligase RtcB homolog OS=Homo sapiens OX=9606 GN=RTCB PE=1 SV=1 - [RTCB_HUMAN]	14.46	7	7	11	505	55.1749	7.2251
Q9UIJ7	GTP:AMP phosphotransferase AK3, mitochondrial	AK3	GTP:AMP phosphotransferase AK3, mitochondrial OS=Homo sapiens OX=9606 GN=AK3 PE=1 SV=4 - [KAD3_HUMAN]	18.94	4	4	7	227	25.5495	9.15869
Q15005	Signal peptidase complex subunit 2	SPCS2	Signal peptidase complex subunit 2 OS=Homo sapiens OX=9606 GN=SPCS2 PE=1 SV=3 - [SPCS2_HUMAN]	21.24	5	5	10	226	24.9867	8.47021
O00625	Pirin	PIR	Pirin OS=Homo sapiens OX=9606 GN=PIR PE=1 SV=1 - [PIR_HUMAN]	7.24	2	2	4	290	32.0933	6.91748
Q8NC56	LEM domain-containing protein 2	LEMD2	LEM domain-containing protein 2 OS=Homo sapiens OX=9606 GN=LEMD2 PE=1 SV=1 - [LEMD2_HUMAN]	8.55	4	4	4	503	56.9395	8.99756
Q92804	TATA-binding protein-associated factor 2N	TAF15	TATA-binding protein-associated factor 2N OS=Homo sapiens OX=9606 GN=TAF15 PE=1 SV=1 - [RBP56_HUMAN]	12.67	3	5	7	592	61.7931	8.01611
O60888	Protein CutA	CUTA	Protein CutA OS=Homo sapiens OX=9606 GN=CUTA PE=1 SV=2 - [CUTA_HUMAN]	17.88	2	2	3	179	19.1041	5.50342
P24534	Elongation factor 1-beta	EEF1B2	Elongation factor 1-beta OS=Homo sapiens OX=9606 GN=EEF1B2 PE=1 SV=3 - [EF1B_HUMAN]	16.89	2	4	7	225	24.7483	4.66553
P01624	Immunoglobulin kappa variable 3-15	IGKV3-15	Immunoglobulin kappa variable 3-15 OS=Homo sapiens OX=9606 GN=IGKV3-15 PE=1 SV=2 - [KV315_HUMAN]	37.39	1	4	19	115	12.4882	5.18604
P36969	Phospholipid hydroperoxide glutathione peroxidase	GPX4	Phospholipid hydroperoxide glutathione peroxidase OS=Homo sapiens OX=9606 GN=GPX4 PE=1 SV=3 - [GPX4_HUMAN]	36.55	7	7	10	197	22.161	8.36768
Q02952	A-kinase anchor protein 12	AKAP12	A-kinase anchor protein 12 OS=Homo sapiens OX=9606 GN=AKAP12 PE=1 SV=4 - [AKA12_HUMAN]	2.13	2	2	3	1782	191.367	4.41162
P54709	Sodium/potassium-transporting ATPase subunit beta-3	ATP1B3	Sodium/potassium-transporting ATPase subunit beta-3 OS=Homo sapiens OX=9606 GN=ATP1B3 PE=1 SV=1 - [AT1B3_HUMAN]	19.35	6	6	8	279	31.4921	8.35303
O43684	Mitotic checkpoint protein BUB3	BUB3	Mitotic checkpoint protein BUB3 OS=Homo sapiens OX=9606 GN=BUB3 PE=1 SV=1 - [BUB3_HUMAN]	4.27	1	1	2	328	37.1312	6.84424
Q99623	Prohibitin-2	PHB2	Prohibitin-2 OS=Homo sapiens OX=9606 GN=PHB2 PE=1 SV=2 - [PHB2_HUMAN]	17.73	5	5	5	299	33.2759	9.83252
Q15185	Prostaglandin E synthase 3	PTGES3	Prostaglandin E synthase 3 OS=Homo sapiens OX=9606 GN=PTGES3 PE=1 SV=1 - [TEBP_HUMAN]	41.88	6	6	7	160	18.6854	4.53857
Q9BU23	Lipase maturation factor 2	LMF2	Lipase maturation factor 2 OS=Homo sapiens OX=9606 GN=LMF2 PE=1 SV=2 - [LMF2_HUMAN]	6.93	5	5	6	707	79.6475	10.0962
P61313	60S ribosomal protein L15	RPL15	60S ribosomal protein L15 OS=Homo sapiens OX=9606 GN=RPL15 PE=1 SV=2 - [RL15_HUMAN]	29.41	6	6	12	204	24.1311	11.6196
Q8NBQ5	Estradiol 17-beta-dehydrogenase 11	HSD17B11	Estradiol 17-beta-dehydrogenase 11 OS=Homo sapiens OX=9606 GN=HSD17B11 PE=1 SV=3 - [DHB11_HUMAN]	13.67	3	3	4	300	32.9147	9.0708
Q9UBQ5	Eukaryotic translation initiation factor 3 subunit K	EIF3K	Eukaryotic translation initiation factor 3 subunit K OS=Homo sapiens OX=9606 GN=EIF3K PE=1 SV=1 - [EIF3K_HUMAN]	14.68	3	3	5	218	25.0434	4.93213
Q16543	Hsp90 co-chaperone Cdc37	CDC37	Hsp90 co-chaperone Cdc37 OS=Homo sapiens OX=9606 GN=CDC37 PE=1 SV=1 - [CDC37_HUMAN]	19.84	6	6	8	378	44.44	5.24951
P14406	Cytochrome c oxidase subunit 7A2, mitochondrial	COX7A2	Cytochrome c oxidase subunit 7A2, mitochondrial OS=Homo sapiens OX=9606 GN=COX7A2 PE=1 SV=1 - [CX7A2_HUMAN]	15.66	1	1	2	83	9.39011	9.75928
Q9UBE0	SUMO-activating enzyme subunit 1	SAE1	SUMO-activating enzyme subunit 1 OS=Homo sapiens OX=9606 GN=SAE1 PE=1 SV=1 - [SAE1_HUMAN]	25.43	8	8	9	346	38.4256	5.30029
P05543	Thyroxine-binding globulin	SERPINA7	Thyroxine-binding globulin OS=Homo sapiens OX=9606 GN=SERPINA7 PE=1 SV=2 - [THBG_HUMAN]	12.77	6	6	8	415	46.2946	6.30322
P50402	Emerin	EMD	Emerin OS=Homo sapiens OX=9606 GN=EMD PE=1 SV=1 - [EMD_HUMAN]	26.77	6	6	6	254	28.9759	5.50342
P61353	60S ribosomal protein L27	RPL27	60S ribosomal protein L27 OS=Homo sapiens OX=9606 GN=RPL27 PE=1 SV=2 - [RL27_HUMAN]	33.82	5	5	11	136	15.7877	10.5649
P55010	Eukaryotic translation initiation factor 5	EIF5	Eukaryotic translation initiation factor 5 OS=Homo sapiens OX=9606 GN=EIF5 PE=1 SV=2 - [IF5_HUMAN]	20.19	7	7	7	431	49.1918	5.57959
P50148	Guanine nucleotide-binding protein G(q) subunit alpha	GNAQ	Guanine nucleotide-binding protein G(q) subunit alpha OS=Homo sapiens OX=9606 GN=GNAQ PE=1 SV=4 - [GNAQ_HUMAN]	11.7	1	4	5	359	42.1153	5.68115
O00303	Eukaryotic translation initiation factor 3 subunit F	EIF3F	Eukaryotic translation initiation factor 3 subunit F OS=Homo sapiens OX=9606 GN=EIF3F PE=1 SV=1 - [EIF3F_HUMAN]	15.13	4	4	5	357	37.5402	5.45264
P19367	Hexokinase-1	HK1	Hexokinase-1 OS=Homo sapiens OX=9606 GN=HK1 PE=1 SV=3 - [HXK1_HUMAN]	10.03	10	10	10	917	102.42	6.80029
O00231	26S proteasome non-ATPase regulatory subunit 11	PSMD11	26S proteasome non-ATPase regulatory subunit 11 OS=Homo sapiens OX=9606 GN=PSMD11 PE=1 SV=3 - [PSD11_HUMAN]	13.74	5	5	6	422	47.434	6.48096
P50453	Serpin B9	SERPINB9	Serpin B9 OS=Homo sapiens OX=9606 GN=SERPINB9 PE=1 SV=1 - [SPB9_HUMAN]	5.59	1	2	2	376	42.3763	5.85889
Q14118	Dystroglycan	DAG1	Dystroglycan OS=Homo sapiens OX=9606 GN=DAG1 PE=1 SV=2 - [DAG1_HUMAN]	4.25	3	3	5	895	97.3807	8.55811
Q07955	Serine/arginine-rich splicing factor 1	SRSF1	Serine/arginine-rich splicing factor 1 OS=Homo sapiens OX=9606 GN=SRSF1 PE=1 SV=2 - [SRSF1_HUMAN]	18.95	4	4	4	248	27.7278	10.3599
Q07666	KH domain-containing, RNA-binding, signal transduction-associated protein 1	KHDRBS1	KH domain-containing, RNA-binding, signal transduction-associated protein 1 OS=Homo sapiens OX=9606 GN=KHDRBS1 PE=1 SV=1 - [KHDR1_HUMAN]	15.12	6	6	6	443	48.1972	8.66064
O95881	Thioredoxin domain-containing protein 12	TXNDC12	Thioredoxin domain-containing protein 12 OS=Homo sapiens OX=9606 GN=TXNDC12 PE=1 SV=1 - [TXD12_HUMAN]	26.16	4	4	5	172	19.1936	5.40186
P59768	Guanine nucleotide-binding protein G(I)/G(S)/G(O) subunit gamma-2	GNG2	Guanine nucleotide-binding protein G(I)/G(S)/G(O) subunit gamma-2 OS=Homo sapiens OX=9606 GN=GNG2 PE=1 SV=2 - [GBG2_HUMAN]	52.11	3	3	5	71	7.84503	7.98682
Q8TDB4	Protein MGARP	MGARP	Protein MGARP OS=Homo sapiens OX=9606 GN=MGARP PE=1 SV=1 - [HUMMR_HUMAN]	20.83	3	3	5	240	25.3742	4.43701
Q15233	Non-POU domain-containing octamer-binding protein	NONO	Non-POU domain-containing octamer-binding protein OS=Homo sapiens OX=9606 GN=NONO PE=1 SV=4 - [NONO_HUMAN]	17.41	7	8	14	471	54.1973	8.95361
P05496	ATP synthase F(0) complex subunit C1, mitochondrial	ATP5MC1	ATP synthase F(0) complex subunit C1, mitochondrial OS=Homo sapiens OX=9606 GN=ATP5MC1 PE=1 SV=2 - [AT5G1_HUMAN]	5.15	1	1	5	136	14.2675	9.74463
O00244	Copper transport protein ATOX1	ATOX1	Copper transport protein ATOX1 OS=Homo sapiens OX=9606 GN=ATOX1 PE=1 SV=1 - [ATOX1_HUMAN]	25	3	3	7	68	7.39674	7.23975
P07108	Acyl-CoA-binding protein	DBI	Acyl-CoA-binding protein OS=Homo sapiens OX=9606 GN=DBI PE=1 SV=2 - [ACBP_HUMAN]	50.57	3	3	12	87	10.038	6.56592
P13804	Electron transfer flavoprotein subunit alpha, mitochondrial	ETFA	Electron transfer flavoprotein subunit alpha, mitochondrial OS=Homo sapiens OX=9606 GN=ETFA PE=1 SV=1 - [ETFA_HUMAN]	7.81	2	2	3	333	35.0576	8.38232
P09874	Poly [ADP-ribose] polymerase 1	PARP1	Poly [ADP-ribose] polymerase 1 OS=Homo sapiens OX=9606 GN=PARP1 PE=1 SV=4 - [PARP1_HUMAN]	6.8	6	6	6	1014	113.012	8.88037
P13646	Keratin, type I cytoskeletal 13	KRT13	Keratin, type I cytoskeletal 13 OS=Homo sapiens OX=9606 GN=KRT13 PE=1 SV=4 - [K1C13_HUMAN]	11.79	1	6	12	458	49.5574	4.95752
A0A0A0MS15	Immunoglobulin heavy variable 3-49	IGHV3-49	Immunoglobulin heavy variable 3-49 OS=Homo sapiens OX=9606 GN=IGHV3-49 PE=3 SV=1 - [HV349_HUMAN]	27.73	3	3	3	119	13.0475	8.6167
O94901	SUN domain-containing protein 1	SUN1	SUN domain-containing protein 1 OS=Homo sapiens OX=9606 GN=SUN1 PE=1 SV=3 - [SUN1_HUMAN]	7.14	4	5	7	812	90.0073	7.07861
Q8NFL0	UDP-GlcNAc:betaGal beta-1,3-N-acetylglucosaminyltransferase 7	B3GNT7	UDP-GlcNAc:betaGal beta-1,3-N-acetylglucosaminyltransferase 7 OS=Homo sapiens OX=9606 GN=B3GNT7 PE=2 SV=1 - [B3GN7_HUMAN]	10.47	4	4	5	401	45.9577	9.02686
Q99873	Protein arginine N-methyltransferase 1	PRMT1	Protein arginine N-methyltransferase 1 OS=Homo sapiens OX=9606 GN=PRMT1 PE=1 SV=3 - [ANM1_HUMAN]	9.7	3	3	3	371	42.4339	5.35107
P15291	Beta-1,4-galactosyltransferase 1	B4GALT1	Beta-1,4-galactosyltransferase 1 OS=Homo sapiens OX=9606 GN=B4GALT1 PE=1 SV=5 - [B4GT1_HUMAN]	14.82	4	4	4	398	43.8923	8.646
Q15393	Splicing factor 3B subunit 3	SF3B3	Splicing factor 3B subunit 3 OS=Homo sapiens OX=9606 GN=SF3B3 PE=1 SV=4 - [SF3B3_HUMAN]	4.52	6	6	6	1217	135.492	5.26221
P09417	Dihydropteridine reductase	QDPR	Dihydropteridine reductase OS=Homo sapiens OX=9606 GN=QDPR PE=1 SV=2 - [DHPR_HUMAN]	4.51	1	1	3	244	25.773	7.37158
O75340	Programmed cell death protein 6	PDCD6	Programmed cell death protein 6 OS=Homo sapiens OX=9606 GN=PDCD6 PE=1 SV=1 - [PDCD6_HUMAN]	28.27	4	4	6	191	21.8548	5.40186
Q15075	Early endosome antigen 1	EEA1	Early endosome antigen 1 OS=Homo sapiens OX=9606 GN=EEA1 PE=1 SV=2 - [EEA1_HUMAN]	4.75	6	7	8	1411	162.367	5.68115
Q9Y5X3	Sorting nexin-5	SNX5	Sorting nexin-5 OS=Homo sapiens OX=9606 GN=SNX5 PE=1 SV=1 - [SNX5_HUMAN]	11.88	5	5	6	404	46.7872	6.75635
P84103	Serine/arginine-rich splicing factor 3	SRSF3	Serine/arginine-rich splicing factor 3 OS=Homo sapiens OX=9606 GN=SRSF3 PE=1 SV=1 - [SRSF3_HUMAN]	13.41	1	2	4	164	19.3179	11.6489
P19013	Keratin, type II cytoskeletal 4	KRT4	Keratin, type II cytoskeletal 4 OS=Homo sapiens OX=9606 GN=KRT4 PE=1 SV=4 - [K2C4_HUMAN]	6.18	1	4	5	534	57.2498	6.60986
Q9P0L0	Vesicle-associated membrane protein-associated protein A	VAPA	Vesicle-associated membrane protein-associated protein A OS=Homo sapiens OX=9606 GN=VAPA PE=1 SV=3 - [VAPA_HUMAN]	13.25	3	4	8	249	27.8752	8.6167
Q13555	Calcium/calmodulin-dependent protein kinase type II subunit gamma	CAMK2G	Calcium/calmodulin-dependent protein kinase type II subunit gamma OS=Homo sapiens OX=9606 GN=CAMK2G PE=1 SV=4 - [KCC2G_HUMAN]	10.04	5	5	5	558	62.5677	7.82568
O60493	Sorting nexin-3	SNX3	Sorting nexin-3 OS=Homo sapiens OX=9606 GN=SNX3 PE=1 SV=3 - [SNX3_HUMAN]	36.42	5	7	8	162	18.7508	8.66064
Q15121	Astrocytic phosphoprotein PEA-15	PEA15	Astrocytic phosphoprotein PEA-15 OS=Homo sapiens OX=9606 GN=PEA15 PE=1 SV=2 - [PEA15_HUMAN]	30	3	3	5	130	15.0308	5.021
Q9Y4L1	Hypoxia up-regulated protein 1	HYOU1	Hypoxia up-regulated protein 1 OS=Homo sapiens OX=9606 GN=HYOU1 PE=1 SV=1 - [HYOU1_HUMAN]	5.41	6	6	6	999	111.266	5.22412
Q9BRG1	Vacuolar protein-sorting-associated protein 25	VPS25	Vacuolar protein-sorting-associated protein 25 OS=Homo sapiens OX=9606 GN=VPS25 PE=1 SV=1 - [VPS25_HUMAN]	8.52	1	1	1	176	20.7345	6.34131
P60468	Protein transport protein Sec61 subunit beta	SEC61B	Protein transport protein Sec61 subunit beta OS=Homo sapiens OX=9606 GN=SEC61B PE=1 SV=2 - [SC61B_HUMAN]	10.42	1	1	3	96	9.9681	11.561
Q99747	Gamma-soluble NSF attachment protein	NAPG	Gamma-soluble NSF attachment protein OS=Homo sapiens OX=9606 GN=NAPG PE=1 SV=1 - [SNAG_HUMAN]	20.19	6	6	8	312	34.7243	5.41455
Q7Z4W1	L-xylulose reductase	DCXR	L-xylulose reductase OS=Homo sapiens OX=9606 GN=DCXR PE=1 SV=2 - [DCXR_HUMAN]	29.51	6	6	7	244	25.8966	8.104
Q96DG6	Carboxymethylenebutenolidase homolog	CMBL	Carboxymethylenebutenolidase homolog OS=Homo sapiens OX=9606 GN=CMBL PE=1 SV=1 - [CMBL_HUMAN]	13.06	3	3	4	245	28.0302	7.18115
Q9Y376	Calcium-binding protein 39	CAB39	Calcium-binding protein 39 OS=Homo sapiens OX=9606 GN=CAB39 PE=1 SV=1 - [CAB39_HUMAN]	8.8	3	3	3	341	39.8437	6.88818
Q9Y4E1	WASH complex subunit 2C	WASHC2C	WASH complex subunit 2C OS=Homo sapiens OX=9606 GN=WASHC2C PE=1 SV=4 - [WAC2C_HUMAN]	1.14	1	1	2	1320	144.824	4.79248
O43809	Cleavage and polyadenylation specificity factor subunit 5	NUDT21	Cleavage and polyadenylation specificity factor subunit 5 OS=Homo sapiens OX=9606 GN=NUDT21 PE=1 SV=1 - [CPSF5_HUMAN]	11.01	3	3	4	227	26.2107	8.82178
Q06124	Tyrosine-protein phosphatase non-receptor type 11	PTPN11	Tyrosine-protein phosphatase non-receptor type 11 OS=Homo sapiens OX=9606 GN=PTPN11 PE=1 SV=2 - [PTN11_HUMAN]	8.54	5	5	5	597	68.3933	7.29834
O14684	Prostaglandin E synthase	PTGES	Prostaglandin E synthase OS=Homo sapiens OX=9606 GN=PTGES PE=1 SV=2 - [PTGES_HUMAN]	6.58	1	1	2	152	17.091	9.49561
Q13347	Eukaryotic translation initiation factor 3 subunit I	EIF3I	Eukaryotic translation initiation factor 3 subunit I OS=Homo sapiens OX=9606 GN=EIF3I PE=1 SV=1 - [EIF3I_HUMAN]	17.23	5	5	6	325	36.4786	5.64307
O00560	Syntenin-1	SDCBP	Syntenin-1 OS=Homo sapiens OX=9606 GN=SDCBP PE=1 SV=1 - [SDCB1_HUMAN]	7.05	2	2	3	298	32.4239	7.53271
P36404	ADP-ribosylation factor-like protein 2	ARL2	ADP-ribosylation factor-like protein 2 OS=Homo sapiens OX=9606 GN=ARL2 PE=1 SV=4 - [ARL2_HUMAN]	11.41	2	2	2	184	20.8649	6.34131
Q8TCT9	Minor histocompatibility antigen H13	HM13	Minor histocompatibility antigen H13 OS=Homo sapiens OX=9606 GN=HM13 PE=1 SV=1 - [HM13_HUMAN]	13	5	5	6	377	41.4616	6.43018
O95081	Arf-GAP domain and FG repeat-containing protein 2	AGFG2	Arf-GAP domain and FG repeat-containing protein 2 OS=Homo sapiens OX=9606 GN=AGFG2 PE=1 SV=2 - [AGFG2_HUMAN]	2.7	1	1	1	481	48.9323	9.11475
P34096	Ribonuclease 4	RNASE4	Ribonuclease 4 OS=Homo sapiens OX=9606 GN=RNASE4 PE=1 SV=3 - [RNAS4_HUMAN]	39.46	5	5	10	147	16.8294	9.02686
Q96DH6	RNA-binding protein Musashi homolog 2	MSI2	RNA-binding protein Musashi homolog 2 OS=Homo sapiens OX=9606 GN=MSI2 PE=1 SV=1 - [MSI2H_HUMAN]	7.01	2	2	2	328	35.1741	8.48486
P61970	Nuclear transport factor 2	NUTF2	Nuclear transport factor 2 OS=Homo sapiens OX=9606 GN=NUTF2 PE=1 SV=1 - [NTF2_HUMAN]	43.31	4	4	6	127	14.469	5.37646
Q7L5N1	COP9 signalosome complex subunit 6	COPS6	COP9 signalosome complex subunit 6 OS=Homo sapiens OX=9606 GN=COPS6 PE=1 SV=1 - [CSN6_HUMAN]	8.56	3	3	4	327	36.1402	5.73193
P42765	3-ketoacyl-CoA thiolase, mitochondrial	ACAA2	3-ketoacyl-CoA thiolase, mitochondrial OS=Homo sapiens OX=9606 GN=ACAA2 PE=1 SV=2 - [THIM_HUMAN]	2.77	1	1	1	397	41.8976	8.08936
Q9UJW0	Dynactin subunit 4	DCTN4	Dynactin subunit 4 OS=Homo sapiens OX=9606 GN=DCTN4 PE=1 SV=1 - [DCTN4_HUMAN]	3.7	2	2	2	460	52.3036	7.34229
A0A0B4J2D5	Glutamine amidotransferase-like class 1 domain-containing protein 3B, mitochondrial	GATD3B	Glutamine amidotransferase-like class 1 domain-containing protein 3B, mitochondrial OS=Homo sapiens OX=9606 GN=GATD3B PE=1 SV=1 - [GAL3B_HUMAN]	16.04	4	4	4	268	28.1247	8.26514
Q6ZMZ3	Nesprin-3	SYNE3	Nesprin-3 OS=Homo sapiens OX=9606 GN=SYNE3 PE=1 SV=2 - [SYNE3_HUMAN]	4.92	4	4	4	975	112.146	6.22705
Q9NVS9	Pyridoxine-5'-phosphate oxidase	PNPO	Pyridoxine-5'-phosphate oxidase OS=Homo sapiens OX=9606 GN=PNPO PE=1 SV=1 - [PNPO_HUMAN]	6.51	2	2	2	261	29.9688	7.06396
Q9UBU2	Dickkopf-related protein 2	DKK2	Dickkopf-related protein 2 OS=Homo sapiens OX=9606 GN=DKK2 PE=2 SV=1 - [DKK2_HUMAN]	5.41	1	1	2	259	28.4278	9.0708
Q9H9B4	Sideroflexin-1	SFXN1	Sideroflexin-1 OS=Homo sapiens OX=9606 GN=SFXN1 PE=1 SV=4 - [SFXN1_HUMAN]	12.11	3	4	4	322	35.5963	9.0708
O43324	Eukaryotic translation elongation factor 1 epsilon-1	EEF1E1	Eukaryotic translation elongation factor 1 epsilon-1 OS=Homo sapiens OX=9606 GN=EEF1E1 PE=1 SV=1 - [MCA3_HUMAN]	10.92	2	2	2	174	19.7983	8.54346
P18077	60S ribosomal protein L35a	RPL35A	60S ribosomal protein L35a OS=Homo sapiens OX=9606 GN=RPL35A PE=1 SV=2 - [RL35A_HUMAN]	27.27	4	4	7	110	12.5298	11.063
P54619	5'-AMP-activated protein kinase subunit gamma-1	PRKAG1	5'-AMP-activated protein kinase subunit gamma-1 OS=Homo sapiens OX=9606 GN=PRKAG1 PE=1 SV=1 - [AAKG1_HUMAN]	2.42	1	1	1	331	37.5558	6.91748
O60831	PRA1 family protein 2	PRAF2	PRA1 family protein 2 OS=Homo sapiens OX=9606 GN=PRAF2 PE=1 SV=1 - [PRAF2_HUMAN]	6.18	1	1	2	178	19.2455	9.18799
P26583	High mobility group protein B2	HMGB2	High mobility group protein B2 OS=Homo sapiens OX=9606 GN=HMGB2 PE=1 SV=2 - [HMGB2_HUMAN]	18.66	2	4	6	209	24.0187	7.81104
O00148	ATP-dependent RNA helicase DDX39A	DDX39A	ATP-dependent RNA helicase DDX39A OS=Homo sapiens OX=9606 GN=DDX39A PE=1 SV=2 - [DX39A_HUMAN]	19.67	1	9	11	427	49.098	5.68115
P63218	Guanine nucleotide-binding protein G(I)/G(S)/G(O) subunit gamma-5	GNG5	Guanine nucleotide-binding protein G(I)/G(S)/G(O) subunit gamma-5 OS=Homo sapiens OX=9606 GN=GNG5 PE=1 SV=3 - [GBG5_HUMAN]	13.24	1	1	1	68	7.31381	9.84717
Q9GZS3	WD repeat-containing protein 61	WDR61	WD repeat-containing protein 61 OS=Homo sapiens OX=9606 GN=WDR61 PE=1 SV=1 - [WDR61_HUMAN]	8.85	2	2	2	305	33.5598	5.46533
Q9UGP8	Translocation protein SEC63 homolog	SEC63	Translocation protein SEC63 homolog OS=Homo sapiens OX=9606 GN=SEC63 PE=1 SV=2 - [SEC63_HUMAN]	2.76	2	2	2	760	87.9416	5.31299
Q52LJ0	Protein FAM98B	FAM98B	Protein FAM98B OS=Homo sapiens OX=9606 GN=FAM98B PE=1 SV=2 - [FA98B_HUMAN]	10.39	3	4	8	433	45.5187	8.68994
Q7Z4V5	Hepatoma-derived growth factor-related protein 2	HDGFL2	Hepatoma-derived growth factor-related protein 2 OS=Homo sapiens OX=9606 GN=HDGFL2 PE=1 SV=1 - [HDGR2_HUMAN]	4.32	1	3	5	671	74.2722	7.48877
Q9BWS9	Chitinase domain-containing protein 1	CHID1	Chitinase domain-containing protein 1 OS=Homo sapiens OX=9606 GN=CHID1 PE=1 SV=1 - [CHID1_HUMAN]	2.04	1	1	2	393	44.9123	8.63135
Q9UBR2	Cathepsin Z	CTSZ	Cathepsin Z OS=Homo sapiens OX=9606 GN=CTSZ PE=1 SV=1 - [CATZ_HUMAN]	5.61	2	2	3	303	33.8462	7.10791
P00390	Glutathione reductase, mitochondrial	GSR	Glutathione reductase, mitochondrial OS=Homo sapiens OX=9606 GN=GSR PE=1 SV=2 - [GSHR_HUMAN]	1.34	1	1	2	522	56.221	8.49951
Q96BW5	Phosphotriesterase-related protein	PTER	Phosphotriesterase-related protein OS=Homo sapiens OX=9606 GN=PTER PE=1 SV=1 - [PTER_HUMAN]	10.32	3	3	3	349	38.993	6.52197
Q96AX1	Vacuolar protein sorting-associated protein 33A	VPS33A	Vacuolar protein sorting-associated protein 33A OS=Homo sapiens OX=9606 GN=VPS33A PE=1 SV=1 - [VP33A_HUMAN]	1.85	1	1	1	596	67.5682	6.96143
O14531	Dihydropyrimidinase-related protein 4	DPYSL4	Dihydropyrimidinase-related protein 4 OS=Homo sapiens OX=9606 GN=DPYSL4 PE=1 SV=2 - [DPYL4_HUMAN]	4.02	1	2	4	572	61.8384	7.09326
Q9UBW8	COP9 signalosome complex subunit 7a	COPS7A	COP9 signalosome complex subunit 7a OS=Homo sapiens OX=9606 GN=COPS7A PE=1 SV=1 - [CSN7A_HUMAN]	6.91	2	2	2	275	30.258	8.22119
Q03154	Aminoacylase-1	ACY1	Aminoacylase-1 OS=Homo sapiens OX=9606 GN=ACY1 PE=1 SV=1 - [ACY1_HUMAN]	5.15	2	2	2	408	45.856	6.17627
Q9HD45	Transmembrane 9 superfamily member 3	TM9SF3	Transmembrane 9 superfamily member 3 OS=Homo sapiens OX=9606 GN=TM9SF3 PE=1 SV=2 - [TM9S3_HUMAN]	3.06	2	2	2	589	67.8431	7.21045
O14737	Programmed cell death protein 5	PDCD5	Programmed cell death protein 5 OS=Homo sapiens OX=9606 GN=PDCD5 PE=1 SV=3 - [PDCD5_HUMAN]	19.2	2	2	2	125	14.2763	6.03662
P14854	Cytochrome c oxidase subunit 6B1	COX6B1	Cytochrome c oxidase subunit 6B1 OS=Homo sapiens OX=9606 GN=COX6B1 PE=1 SV=2 - [CX6B1_HUMAN]	23.26	2	2	2	86	10.1857	7.04932
Q9BY44	Eukaryotic translation initiation factor 2A	EIF2A	Eukaryotic translation initiation factor 2A OS=Homo sapiens OX=9606 GN=EIF2A PE=1 SV=3 - [EIF2A_HUMAN]	4.1	2	2	2	585	64.9492	8.86572
O00203	AP-3 complex subunit beta-1	AP3B1	AP-3 complex subunit beta-1 OS=Homo sapiens OX=9606 GN=AP3B1 PE=1 SV=3 - [AP3B1_HUMAN]	3.75	4	5	7	1094	121.245	6.03662
O75884	Putative hydrolase RBBP9	RBBP9	Putative hydrolase RBBP9 OS=Homo sapiens OX=9606 GN=RBBP9 PE=1 SV=2 - [RBBP9_HUMAN]	27.42	3	3	3	186	20.9865	6.20166
Q9BRA2	Thioredoxin domain-containing protein 17	TXNDC17	Thioredoxin domain-containing protein 17 OS=Homo sapiens OX=9606 GN=TXNDC17 PE=1 SV=1 - [TXD17_HUMAN]	15.45	2	2	2	123	13.9318	5.51611
P18859	ATP synthase-coupling factor 6, mitochondrial	ATP5PF	ATP synthase-coupling factor 6, mitochondrial OS=Homo sapiens OX=9606 GN=ATP5PF PE=1 SV=1 - [ATP5J_HUMAN]	6.48	1	1	1	108	12.5796	9.5249
Q9H8Y8	Golgi reassembly-stacking protein 2	GORASP2	Golgi reassembly-stacking protein 2 OS=Homo sapiens OX=9606 GN=GORASP2 PE=1 SV=3 - [GORS2_HUMAN]	4.87	2	2	2	452	47.116	4.81787
P55809	Succinyl-CoA:3-ketoacid coenzyme A transferase 1, mitochondrial	OXCT1	Succinyl-CoA:3-ketoacid coenzyme A transferase 1, mitochondrial OS=Homo sapiens OX=9606 GN=OXCT1 PE=1 SV=1 - [SCOT1_HUMAN]	4.04	2	2	2	520	56.1219	7.45947
P51570	Galactokinase	GALK1	Galactokinase OS=Homo sapiens OX=9606 GN=GALK1 PE=1 SV=1 - [GALK1_HUMAN]	10.97	4	4	4	392	42.2456	6.45557
Q8N163	Cell cycle and apoptosis regulator protein 2	CCAR2	Cell cycle and apoptosis regulator protein 2 OS=Homo sapiens OX=9606 GN=CCAR2 PE=1 SV=2 - [CCAR2_HUMAN]	3.03	3	3	3	923	102.838	5.22412
Q8NBJ7	Inactive C-alpha-formylglycine-generating enzyme 2	SUMF2	Inactive C-alpha-formylglycine-generating enzyme 2 OS=Homo sapiens OX=9606 GN=SUMF2 PE=1 SV=2 - [SUMF2_HUMAN]	7.31	2	2	2	301	33.8218	8.00146
Q7Z5L0	Vitelline membrane outer layer protein 1 homolog	VMO1	Vitelline membrane outer layer protein 1 homolog OS=Homo sapiens OX=9606 GN=VMO1 PE=1 SV=1 - [VMO1_HUMAN]	3.96	1	1	1	202	21.5203	5.07178
Q13242	Serine/arginine-rich splicing factor 9	SRSF9	Serine/arginine-rich splicing factor 9 OS=Homo sapiens OX=9606 GN=SRSF9 PE=1 SV=1 - [SRSF9_HUMAN]	8.6	2	2	2	221	25.5264	8.646
P23434	Glycine cleavage system H protein, mitochondrial	GCSH	Glycine cleavage system H protein, mitochondrial OS=Homo sapiens OX=9606 GN=GCSH PE=1 SV=2 - [GCSH_HUMAN]	5.78	1	1	1	173	18.8726	4.88135
Q9HC35	Echinoderm microtubule-associated protein-like 4	EML4	Echinoderm microtubule-associated protein-like 4 OS=Homo sapiens OX=9606 GN=EML4 PE=1 SV=3 - [EMAL4_HUMAN]	1.22	1	1	1	981	108.848	6.40479
P50851	Lipopolysaccharide-responsive and beige-like anchor protein	LRBA	Lipopolysaccharide-responsive and beige-like anchor protein OS=Homo sapiens OX=9606 GN=LRBA PE=1 SV=4 - [LRBA_HUMAN]	0.31	1	1	1	2863	318.906	5.60498
Q8N8J6	Zinc finger protein 615	ZNF615	Zinc finger protein 615 OS=Homo sapiens OX=9606 GN=ZNF615 PE=2 SV=2 - [ZN615_HUMAN]	2.33	2	2	3	731	83.6842	9.15869
Q66K74	Microtubule-associated protein 1S	MAP1S	Microtubule-associated protein 1S OS=Homo sapiens OX=9606 GN=MAP1S PE=1 SV=2 - [MAP1S_HUMAN]	2.74	2	2	2	1059	112.142	7.29834
Q9UPQ0	LIM and calponin homology domains-containing protein 1	LIMCH1	LIM and calponin homology domains-containing protein 1 OS=Homo sapiens OX=9606 GN=LIMCH1 PE=1 SV=4 - [LIMC1_HUMAN]	1.39	1	1	1	1083	121.792	6.46826
Q02750	Dual specificity mitogen-activated protein kinase kinase 1	MAP2K1	Dual specificity mitogen-activated protein kinase kinase 1 OS=Homo sapiens OX=9606 GN=MAP2K1 PE=1 SV=2 - [MP2K1_HUMAN]	6.62	3	3	3	393	43.4113	6.62451
Q14520	Hyaluronan-binding protein 2	HABP2	Hyaluronan-binding protein 2 OS=Homo sapiens OX=9606 GN=HABP2 PE=1 SV=1 - [HABP2_HUMAN]	3.93	2	2	3	560	62.6304	6.53662
P48509	CD151 antigen	CD151	CD151 antigen OS=Homo sapiens OX=9606 GN=CD151 PE=1 SV=3 - [CD151_HUMAN]	7.11	2	2	3	253	28.2763	7.47412
P17480	Nucleolar transcription factor 1	UBTF	Nucleolar transcription factor 1 OS=Homo sapiens OX=9606 GN=UBTF PE=1 SV=1 - [UBF1_HUMAN]	1.57	1	1	1	764	89.3502	5.80811
Q8TDX7	Serine/threonine-protein kinase Nek7	NEK7	Serine/threonine-protein kinase Nek7 OS=Homo sapiens OX=9606 GN=NEK7 PE=1 SV=1 - [NEK7_HUMAN]	5.3	1	1	1	302	34.5284	8.25049
P30622	CAP-Gly domain-containing linker protein 1	CLIP1	CAP-Gly domain-containing linker protein 1 OS=Homo sapiens OX=9606 GN=CLIP1 PE=1 SV=2 - [CLIP1_HUMAN]	1.67	2	2	2	1438	162.147	5.36377
Q9BVG4	Protein PBDC1	PBDC1	Protein PBDC1 OS=Homo sapiens OX=9606 GN=PBDC1 PE=1 SV=1 - [PBDC1_HUMAN]	4.29	1	1	1	233	26.0407	4.79248
P62273	40S ribosomal protein S29	RPS29	40S ribosomal protein S29 OS=Homo sapiens OX=9606 GN=RPS29 PE=1 SV=2 - [RS29_HUMAN]	10.71	1	1	3	56	6.6723	10.1255
Q9H1E5	Thioredoxin-related transmembrane protein 4	TMX4	Thioredoxin-related transmembrane protein 4 OS=Homo sapiens OX=9606 GN=TMX4 PE=1 SV=1 - [TMX4_HUMAN]	6.59	2	2	2	349	38.9277	4.37354
Q9BUJ2	Heterogeneous nuclear ribonucleoprotein U-like protein 1	HNRNPUL1	Heterogeneous nuclear ribonucleoprotein U-like protein 1 OS=Homo sapiens OX=9606 GN=HNRNPUL1 PE=1 SV=2 - [HNRL1_HUMAN]	6.31	4	5	5	856	95.6793	6.91748
Q15459	Splicing factor 3A subunit 1	SF3A1	Splicing factor 3A subunit 1 OS=Homo sapiens OX=9606 GN=SF3A1 PE=1 SV=1 - [SF3A1_HUMAN]	1.64	1	1	1	793	88.8305	5.22412
P20020	Plasma membrane calcium-transporting ATPase 1	ATP2B1	Plasma membrane calcium-transporting ATPase 1 OS=Homo sapiens OX=9606 GN=ATP2B1 PE=1 SV=4 - [AT2B1_HUMAN]	2.54	1	2	2	1220	134.6	5.90967
Q13363	C-terminal-binding protein 1	CTBP1	C-terminal-binding protein 1 OS=Homo sapiens OX=9606 GN=CTBP1 PE=1 SV=2 - [CTBP1_HUMAN]	1.82	1	1	1	440	47.5055	6.771
P48740	Mannan-binding lectin serine protease 1	MASP1	Mannan-binding lectin serine protease 1 OS=Homo sapiens OX=9606 GN=MASP1 PE=1 SV=3 - [MASP1_HUMAN]	4.15	2	2	2	699	79.1952	5.49072
P49756	RNA-binding protein 25	RBM25	RNA-binding protein 25 OS=Homo sapiens OX=9606 GN=RBM25 PE=1 SV=3 - [RBM25_HUMAN]	1.19	1	1	1	843	100.124	6.31592
P51178	1-phosphatidylinositol 4,5-bisphosphate phosphodiesterase delta-1	PLCD1	1-phosphatidylinositol 4,5-bisphosphate phosphodiesterase delta-1 OS=Homo sapiens OX=9606 GN=PLCD1 PE=1 SV=2 - [PLCD1_HUMAN]	4.5	3	3	5	756	85.611	6.69775
P63279	SUMO-conjugating enzyme UBC9	UBE2I	SUMO-conjugating enzyme UBC9 OS=Homo sapiens OX=9606 GN=UBE2I PE=1 SV=1 - [UBC9_HUMAN]	6.33	1	1	1	158	17.9952	8.66064
P46779	60S ribosomal protein L28	RPL28	60S ribosomal protein L28 OS=Homo sapiens OX=9606 GN=RPL28 PE=1 SV=3 - [RL28_HUMAN]	10.95	2	2	3	137	15.7377	12.0151
Q8TAV0	Protein FAM76A	FAM76A	Protein FAM76A OS=Homo sapiens OX=9606 GN=FAM76A PE=2 SV=1 - [FA76A_HUMAN]	1.95	1	1	1	307	35.0266	9.18799
Q9Y6W5	Wiskott-Aldrich syndrome protein family member 2	WASF2	Wiskott-Aldrich syndrome protein family member 2 OS=Homo sapiens OX=9606 GN=WASF2 PE=1 SV=3 - [WASF2_HUMAN]	1.61	1	1	2	498	54.2504	5.52881
Q8WYA6	Beta-catenin-like protein 1	CTNNBL1	Beta-catenin-like protein 1 OS=Homo sapiens OX=9606 GN=CTNNBL1 PE=1 SV=1 - [CTBL1_HUMAN]	1.24	1	1	1	563	65.1321	5.04639
Q99698	Lysosomal-trafficking regulator	LYST	Lysosomal-trafficking regulator OS=Homo sapiens OX=9606 GN=LYST PE=1 SV=3 - [LYST_HUMAN]	0.37	1	1	1	3801	428.866	6.60986
P14735	Insulin-degrading enzyme	IDE	Insulin-degrading enzyme OS=Homo sapiens OX=9606 GN=IDE PE=1 SV=4 - [IDE_HUMAN]	0.59	1	1	1	1019	117.893	6.60986
P98082	Disabled homolog 2	DAB2	Disabled homolog 2 OS=Homo sapiens OX=9606 GN=DAB2 PE=1 SV=3 - [DAB2_HUMAN]	3.64	3	3	3	770	82.397	5.52881
Q96EP5	DAZ-associated protein 1	DAZAP1	DAZ-associated protein 1 OS=Homo sapiens OX=9606 GN=DAZAP1 PE=1 SV=1 - [DAZP1_HUMAN]	3.93	1	1	1	407	43.3561	8.55811
Q9BXN1	Asporin	ASPN	Asporin OS=Homo sapiens OX=9606 GN=ASPN PE=1 SV=2 - [ASPN_HUMAN]	2.11	1	1	1	380	43.3893	7.07861
Q9NVZ3	Adaptin ear-binding coat-associated protein 2	NECAP2	Adaptin ear-binding coat-associated protein 2 OS=Homo sapiens OX=9606 GN=NECAP2 PE=1 SV=1 - [NECP2_HUMAN]	2.28	1	1	2	263	28.3213	8.38232
Q86XP3	ATP-dependent RNA helicase DDX42	DDX42	ATP-dependent RNA helicase DDX42 OS=Homo sapiens OX=9606 GN=DDX42 PE=1 SV=1 - [DDX42_HUMAN]	1.17	1	1	1	938	102.912	7.02002
Q14978	Nucleolar and coiled-body phosphoprotein 1	NOLC1	Nucleolar and coiled-body phosphoprotein 1 OS=Homo sapiens OX=9606 GN=NOLC1 PE=1 SV=2 - [NOLC1_HUMAN]	1.57	1	1	1	699	73.5596	9.46631
Q86Y82	Syntaxin-12	STX12	Syntaxin-12 OS=Homo sapiens OX=9606 GN=STX12 PE=1 SV=1 - [STX12_HUMAN]	5.43	1	1	2	276	31.6223	5.59229
O75487	Glypican-4	GPC4	Glypican-4 OS=Homo sapiens OX=9606 GN=GPC4 PE=1 SV=4 - [GPC4_HUMAN]	1.26	1	1	1	556	62.3717	6.68311
Q8IZV5	Retinol dehydrogenase 10	RDH10	Retinol dehydrogenase 10 OS=Homo sapiens OX=9606 GN=RDH10 PE=1 SV=1 - [RDH10_HUMAN]	2.64	1	1	1	341	38.0624	7.40088
Q01085	Nucleolysin TIAR	TIAL1	Nucleolysin TIAR OS=Homo sapiens OX=9606 GN=TIAL1 PE=1 SV=1 - [TIAR_HUMAN]	4	2	2	2	375	41.5641	7.73779
Q9Y4X5	E3 ubiquitin-protein ligase ARIH1	ARIH1	E3 ubiquitin-protein ligase ARIH1 OS=Homo sapiens OX=9606 GN=ARIH1 PE=1 SV=2 - [ARI1_HUMAN]	3.95	2	2	2	557	64.0758	5.08447
O60271	C-Jun-amino-terminal kinase-interacting protein 4	SPAG9	C-Jun-amino-terminal kinase-interacting protein 4 OS=Homo sapiens OX=9606 GN=SPAG9 PE=1 SV=4 - [JIP4_HUMAN]	1.51	1	2	3	1321	146.115	5.14795
O76070	Gamma-synuclein	SNCG	Gamma-synuclein OS=Homo sapiens OX=9606 GN=SNCG PE=1 SV=2 - [SYUG_HUMAN]	7.09	1	1	1	127	13.3228	4.85596
P57105	Synaptojanin-2-binding protein	SYNJ2BP	Synaptojanin-2-binding protein OS=Homo sapiens OX=9606 GN=SYNJ2BP PE=1 SV=2 - [SYJ2B_HUMAN]	8.28	1	1	1	145	15.9182	6.30322
Q5VWW1	Complement C1q-like protein 3	C1QL3	Complement C1q-like protein 3 OS=Homo sapiens OX=9606 GN=C1QL3 PE=2 SV=1 - [C1QL3_HUMAN]	5.49	1	1	1	255	26.7022	6.78564
Q96A33	Coiled-coil domain-containing protein 47	CCDC47	Coiled-coil domain-containing protein 47 OS=Homo sapiens OX=9606 GN=CCDC47 PE=1 SV=1 - [CCD47_HUMAN]	1.66	1	1	1	483	55.8383	4.86865
Q9ULZ3	Apoptosis-associated speck-like protein containing a CARD	PYCARD	Apoptosis-associated speck-like protein containing a CARD OS=Homo sapiens OX=9606 GN=PYCARD PE=1 SV=2 - [ASC_HUMAN]	10.26	2	2	2	195	21.6133	6.34131
Q6DKJ4	Nucleoredoxin	NXN	Nucleoredoxin OS=Homo sapiens OX=9606 GN=NXN PE=1 SV=2 - [NXN_HUMAN]	2.53	1	1	1	435	48.3616	4.97021
Q15059	Bromodomain-containing protein 3	BRD3	Bromodomain-containing protein 3 OS=Homo sapiens OX=9606 GN=BRD3 PE=1 SV=1 - [BRD3_HUMAN]	1.1	1	1	1	726	79.4921	9.36377
P16435	NADPH--cytochrome P450 reductase	POR	NADPH--cytochrome P450 reductase OS=Homo sapiens OX=9606 GN=POR PE=1 SV=2 - [NCPR_HUMAN]	3.1	1	1	1	677	76.6413	5.57959
Q6UW02	Cytochrome P450 20A1	CYP20A1	Cytochrome P450 20A1 OS=Homo sapiens OX=9606 GN=CYP20A1 PE=1 SV=1 - [CP20A_HUMAN]	1.73	1	1	1	462	52.399	6.21436
Q9BT22	Chitobiosyldiphosphodolichol beta-mannosyltransferase	ALG1	Chitobiosyldiphosphodolichol beta-mannosyltransferase OS=Homo sapiens OX=9606 GN=ALG1 PE=1 SV=2 - [ALG1_HUMAN]	2.16	1	1	1	464	52.4839	7.2251
P51553	Isocitrate dehydrogenase [NAD] subunit gamma, mitochondrial	IDH3G	Isocitrate dehydrogenase [NAD] subunit gamma, mitochondrial OS=Homo sapiens OX=9606 GN=IDH3G PE=1 SV=1 - [IDH3G_HUMAN]	1.78	1	1	1	393	42.7671	8.49951
Q9BW83	Intraflagellar transport protein 27 homolog	IFT27	Intraflagellar transport protein 27 homolog OS=Homo sapiens OX=9606 GN=IFT27 PE=1 SV=1 - [IFT27_HUMAN]	7.53	1	1	1	186	20.4673	5.41455
Q8WUA8	Tsukushin	TSKU	Tsukushin OS=Homo sapiens OX=9606 GN=TSKU PE=2 SV=3 - [TSK_HUMAN]	1.98	1	1	1	353	37.7838	6.87354
P21554	Cannabinoid receptor 1	CNR1	Cannabinoid receptor 1 OS=Homo sapiens OX=9606 GN=CNR1 PE=1 SV=1 - [CNR1_HUMAN]	1.27	1	1	1	472	52.8234	8.1626
Q9H7C9	Mth938 domain-containing protein	AAMDC	Mth938 domain-containing protein OS=Homo sapiens OX=9606 GN=AAMDC PE=1 SV=1 - [AAMDC_HUMAN]	9.02	1	1	1	122	13.3238	8.45557
P51970	NADH dehydrogenase [ubiquinone] 1 alpha subcomplex subunit 8	NDUFA8	NADH dehydrogenase [ubiquinone] 1 alpha subcomplex subunit 8 OS=Homo sapiens OX=9606 GN=NDUFA8 PE=1 SV=3 - [NDUA8_HUMAN]	16.28	2	2	2	172	20.0921	7.6499
A0A1W2PP97	Thrombospondin type-1 domain-containing protein 8	THSD8	Thrombospondin type-1 domain-containing protein 8 OS=Homo sapiens OX=9606 GN=THSD8 PE=3 SV=2 - [THSD8_HUMAN]	13.91	1	1	1	115	13.1437	6.07471
P12109	Collagen alpha-1(VI) chain	COL6A1	Collagen alpha-1(VI) chain OS=Homo sapiens OX=9606 GN=COL6A1 PE=1 SV=3 - [CO6A1_HUMAN]	56.71	51	51	1101	1028	108.462	5.42725
P02768	Serum albumin	ALB	Serum albumin OS=Homo sapiens OX=9606 GN=ALB PE=1 SV=2 - [ALBU_HUMAN]	84.4	59	59	1340	609	69.3215	6.27783
P12110	Collagen alpha-2(VI) chain	COL6A2	Collagen alpha-2(VI) chain OS=Homo sapiens OX=9606 GN=COL6A2 PE=1 SV=4 - [CO6A2_HUMAN]	38.76	41	41	903	1019	108.512	6.21436
P01024	Complement C3	C3	Complement C3 OS=Homo sapiens OX=9606 GN=C3 PE=1 SV=2 - [CO3_HUMAN]	70.84	104	104	709	1663	187.03	6.40479
Q09666	Neuroblast differentiation-associated protein AHNAK	AHNAK	Neuroblast differentiation-associated protein AHNAK OS=Homo sapiens OX=9606 GN=AHNAK PE=1 SV=2 - [AHNK_HUMAN]	68.3	231	235	850	5890	628.699	6.15088
P35443	Thrombospondin-4	THBS4	Thrombospondin-4 OS=Homo sapiens OX=9606 GN=THBS4 PE=1 SV=2 - [TSP4_HUMAN]	63.68	36	39	366	961	105.802	4.67822
P0DOX5	Immunoglobulin gamma-1 heavy chain		Immunoglobulin gamma-1 heavy chain OS=Homo sapiens OX=9606 PE=1 SV=2 - [IGG1_HUMAN]	53.67	13	23	422	449	49.2977	8.71924
P30838	Aldehyde dehydrogenase, dimeric NADP-preferring	ALDH3A1	Aldehyde dehydrogenase, dimeric NADP-preferring OS=Homo sapiens OX=9606 GN=ALDH3A1 PE=1 SV=3 - [AL3A1_HUMAN]	58.72	22	23	393	453	50.3628	6.53662
P08670	Vimentin	VIM	Vimentin OS=Homo sapiens OX=9606 GN=VIM PE=1 SV=4 - [VIME_HUMAN]	79.83	32	38	443	466	53.6191	5.12256
Q7Z304	MAM domain-containing protein 2	MAMDC2	MAM domain-containing protein 2 OS=Homo sapiens OX=9606 GN=MAMDC2 PE=2 SV=3 - [MAMC2_HUMAN]	57.43	32	32	379	686	77.5058	5.16064
P0DOX7	Immunoglobulin kappa light chain		Immunoglobulin kappa light chain OS=Homo sapiens OX=9606 PE=1 SV=1 - [IGK_HUMAN]	63.08	4	11	275	214	23.3644	7.1665
P01834	Immunoglobulin kappa constant	IGKC	Immunoglobulin kappa constant OS=Homo sapiens OX=9606 GN=IGKC PE=1 SV=2 - [IGKC_HUMAN]	85.98	1	7	266	107	11.7578	6.52197
Q15149	Plectin	PLEC	Plectin OS=Homo sapiens OX=9606 GN=PLEC PE=1 SV=3 - [PLEC_HUMAN]	50.43	212	216	455	4684	531.466	5.96045
P01859	Immunoglobulin heavy constant gamma 2	IGHG2	Immunoglobulin heavy constant gamma 2 OS=Homo sapiens OX=9606 GN=IGHG2 PE=1 SV=2 - [IGHG2_HUMAN]	68.1	8	17	311	326	35.8778	7.59131
P06396	Gelsolin	GSN	Gelsolin OS=Homo sapiens OX=9606 GN=GSN PE=1 SV=1 - [GELS_HUMAN]	52.81	34	34	296	782	85.6442	6.27783
O43827	Angiopoietin-related protein 7	ANGPTL7	Angiopoietin-related protein 7 OS=Homo sapiens OX=9606 GN=ANGPTL7 PE=1 SV=1 - [ANGL7_HUMAN]	62.14	19	19	296	346	39.9927	7.85498
P21810	Biglycan	BGN	Biglycan OS=Homo sapiens OX=9606 GN=BGN PE=1 SV=2 - [PGS1_HUMAN]	57.61	17	18	269	368	41.6275	7.51807
P63261	Actin, cytoplasmic 2	ACTG1	Actin, cytoplasmic 2 OS=Homo sapiens OX=9606 GN=ACTG1 PE=1 SV=1 - [ACTG_HUMAN]	59.47	1	17	211	375	41.7658	5.47803
P60709	Actin, cytoplasmic 1	ACTB	Actin, cytoplasmic 1 OS=Homo sapiens OX=9606 GN=ACTB PE=1 SV=1 - [ACTB_HUMAN]	59.47	1	17	215	375	41.7097	5.47803
P08603	Complement factor H	CFH	Complement factor H OS=Homo sapiens OX=9606 GN=CFH PE=1 SV=4 - [CFAH_HUMAN]	50.69	47	52	309	1231	139.005	6.60986
P07355	Annexin A2	ANXA2	Annexin A2 OS=Homo sapiens OX=9606 GN=ANXA2 PE=1 SV=2 - [ANXA2_HUMAN]	80.24	28	28	250	339	38.5798	7.75244
P02545	Prelamin-A/C	LMNA	Prelamin-A/C OS=Homo sapiens OX=9606 GN=LMNA PE=1 SV=1 - [LMNA_HUMAN]	66.42	44	47	227	664	74.0947	7.02002
P14618	Pyruvate kinase PKM	PKM	Pyruvate kinase PKM OS=Homo sapiens OX=9606 GN=PKM PE=1 SV=4 - [KPYM_HUMAN]	71.75	34	34	222	531	57.9	7.84033
P01860	Immunoglobulin heavy constant gamma 3	IGHG3	Immunoglobulin heavy constant gamma 3 OS=Homo sapiens OX=9606 GN=IGHG3 PE=1 SV=2 - [IGHG3_HUMAN]	58.89	8	18	238	377	41.2604	7.89893
P0C0L4	Complement C4-A	C4A	Complement C4-A OS=Homo sapiens OX=9606 GN=C4A PE=1 SV=2 - [CO4A_HUMAN]	46.67	4	69	260	1744	192.664	7.07861
P0C0L5	Complement C4-B	C4B	Complement C4-B OS=Homo sapiens OX=9606 GN=C4B PE=1 SV=2 - [CO4B_HUMAN]	45.99	3	68	262	1744	192.631	7.26904
P08123	Collagen alpha-2(I) chain	COL1A2	Collagen alpha-2(I) chain OS=Homo sapiens OX=9606 GN=COL1A2 PE=1 SV=7 - [CO1A2_HUMAN]	22.47	24	25	189	1366	129.235	8.95361
P02452	Collagen alpha-1(I) chain	COL1A1	Collagen alpha-1(I) chain OS=Homo sapiens OX=9606 GN=COL1A1 PE=1 SV=5 - [CO1A1_HUMAN]	25.41	27	28	233	1464	138.857	5.79541
P00488	Coagulation factor XIII A chain	F13A1	Coagulation factor XIII A chain OS=Homo sapiens OX=9606 GN=F13A1 PE=1 SV=4 - [F13A_HUMAN]	49.04	31	31	180	732	83.2146	6.0874
P0DOY2	Immunoglobulin lambda constant 2	IGLC2	Immunoglobulin lambda constant 2 OS=Homo sapiens OX=9606 GN=IGLC2 PE=1 SV=1 - [IGLC2_HUMAN]	88.68	2	7	144	106	11.2865	7.23975
P01861	Immunoglobulin heavy constant gamma 4	IGHG4	Immunoglobulin heavy constant gamma 4 OS=Homo sapiens OX=9606 GN=IGHG4 PE=1 SV=1 - [IGHG4_HUMAN]	66.97	7	14	180	327	35.9179	7.35693
P02788	Lactotransferrin	LTF	Lactotransferrin OS=Homo sapiens OX=9606 GN=LTF PE=1 SV=6 - [TRFL_HUMAN]	65.63	40	40	151	710	78.1319	8.11865
P07996	Thrombospondin-1	THBS1	Thrombospondin-1 OS=Homo sapiens OX=9606 GN=THBS1 PE=1 SV=2 - [TSP1_HUMAN]	49.74	46	49	162	1170	129.3	4.94482
P21333	Filamin-A	FLNA	Filamin-A OS=Homo sapiens OX=9606 GN=FLNA PE=1 SV=4 - [FLNA_HUMAN]	48.58	84	95	190	2647	280.564	6.06201
P01876	Immunoglobulin heavy constant alpha 1	IGHA1	Immunoglobulin heavy constant alpha 1 OS=Homo sapiens OX=9606 GN=IGHA1 PE=1 SV=2 - [IGHA1_HUMAN]	56.37	9	14	137	353	37.6306	6.50732
P0DOX8	Immunoglobulin lambda-1 light chain		Immunoglobulin lambda-1 light chain OS=Homo sapiens OX=9606 PE=1 SV=1 - [IGL1_HUMAN]	50.93	3	9	144	216	22.8161	6.75635
P02647	Apolipoprotein A-I	APOA1	Apolipoprotein A-I OS=Homo sapiens OX=9606 GN=APOA1 PE=1 SV=1 - [APOA1_HUMAN]	67.79	19	20	177	267	30.7589	5.75732
P04406	Glyceraldehyde-3-phosphate dehydrogenase	GAPDH	Glyceraldehyde-3-phosphate dehydrogenase OS=Homo sapiens OX=9606 GN=GAPDH PE=1 SV=3 - [G3P_HUMAN]	61.19	16	16	124	335	36.0304	8.45557
A0M8Q6	Immunoglobulin lambda constant 7	IGLC7	Immunoglobulin lambda constant 7 OS=Homo sapiens OX=9606 GN=IGLC7 PE=1 SV=3 - [IGLC7_HUMAN]	57.55	2	5	98	106	11.2466	8.29443
P04083	Annexin A1	ANXA1	Annexin A1 OS=Homo sapiens OX=9606 GN=ANXA1 PE=1 SV=2 - [ANXA1_HUMAN]	67.05	21	21	106	346	38.69	7.02002
Q9NQ79	Cartilage acidic protein 1	CRTAC1	Cartilage acidic protein 1 OS=Homo sapiens OX=9606 GN=CRTAC1 PE=1 SV=2 - [CRAC1_HUMAN]	50.83	25	25	102	661	71.3758	5.12256
P04264	Keratin, type II cytoskeletal 1	KRT1	Keratin, type II cytoskeletal 1 OS=Homo sapiens OX=9606 GN=KRT1 PE=1 SV=6 - [K2C1_HUMAN]	43.94	23	31	138	644	65.999	8.11865
Q14195	Dihydropyrimidinase-related protein 3	DPYSL3	Dihydropyrimidinase-related protein 3 OS=Homo sapiens OX=9606 GN=DPYSL3 PE=1 SV=1 - [DPYL3_HUMAN]	62.63	21	26	111	570	61.9241	6.49365
Q01082	Spectrin beta chain, non-erythrocytic 1	SPTBN1	Spectrin beta chain, non-erythrocytic 1 OS=Homo sapiens OX=9606 GN=SPTBN1 PE=1 SV=2 - [SPTB2_HUMAN]	42.85	87	87	170	2364	274.439	5.56689
Q13813	Spectrin alpha chain, non-erythrocytic 1	SPTAN1	Spectrin alpha chain, non-erythrocytic 1 OS=Homo sapiens OX=9606 GN=SPTAN1 PE=1 SV=3 - [SPTN1_HUMAN]	43.65	93	93	178	2472	284.364	5.35107
P08758	Annexin A5	ANXA5	Annexin A5 OS=Homo sapiens OX=9606 GN=ANXA5 PE=1 SV=2 - [ANXA5_HUMAN]	64.69	19	20	118	320	35.9144	5.04639
P05090	Apolipoprotein D	APOD	Apolipoprotein D OS=Homo sapiens OX=9606 GN=APOD PE=1 SV=1 - [APOD_HUMAN]	38.1	8	8	125	189	21.2618	5.14795
P35527	Keratin, type I cytoskeletal 9	KRT9	Keratin, type I cytoskeletal 9 OS=Homo sapiens OX=9606 GN=KRT9 PE=1 SV=3 - [K1C9_HUMAN]	52.97	28	29	105	623	62.0268	5.23682
P01009	Alpha-1-antitrypsin	SERPINA1	Alpha-1-antitrypsin OS=Homo sapiens OX=9606 GN=SERPINA1 PE=1 SV=3 - [A1AT_HUMAN]	60.29	27	27	162	418	46.707	5.59229
P68363	Tubulin alpha-1B chain	TUBA1B	Tubulin alpha-1B chain OS=Homo sapiens OX=9606 GN=TUBA1B PE=1 SV=1 - [TBA1B_HUMAN]	61.42	1	20	103	451	50.1196	5.05908
Q71U36	Tubulin alpha-1A chain	TUBA1A	Tubulin alpha-1A chain OS=Homo sapiens OX=9606 GN=TUBA1A PE=1 SV=1 - [TBA1A_HUMAN]	61.42	1	20	103	451	50.1036	5.05908
P10909	Clusterin	CLU	Clusterin OS=Homo sapiens OX=9606 GN=CLU PE=1 SV=1 - [CLUS_HUMAN]	39.42	18	18	137	449	52.461	6.26514
P29401	Transketolase	TKT	Transketolase OS=Homo sapiens OX=9606 GN=TKT PE=1 SV=3 - [TKT_HUMAN]	58.75	31	31	119	623	67.8347	7.66455
P35579	Myosin-9	MYH9	Myosin-9 OS=Homo sapiens OX=9606 GN=MYH9 PE=1 SV=4 - [MYH9_HUMAN]	37.24	56	70	148	1960	226.392	5.60498
P68032	Actin, alpha cardiac muscle 1	ACTC1	Actin, alpha cardiac muscle 1 OS=Homo sapiens OX=9606 GN=ACTC1 PE=1 SV=1 - [ACTC_HUMAN]	38.99	3	12	132	377	41.9919	5.38916
P0DMV9	Heat shock 70 kDa protein 1B	HSPA1B	Heat shock 70 kDa protein 1B OS=Homo sapiens OX=9606 GN=HSPA1B PE=1 SV=1 - [HS71B_HUMAN]	60.84	29	34	126	641	70.009	5.65576
P00751	Complement factor B	CFB	Complement factor B OS=Homo sapiens OX=9606 GN=CFB PE=1 SV=2 - [CFAB_HUMAN]	41.23	33	33	142	764	85.4785	7.06396
P00338	L-lactate dehydrogenase A chain	LDHA	L-lactate dehydrogenase A chain OS=Homo sapiens OX=9606 GN=LDHA PE=1 SV=2 - [LDHA_HUMAN]	57.53	20	21	120	332	36.6654	8.26514
P01031	Complement C5	C5	Complement C5 OS=Homo sapiens OX=9606 GN=C5 PE=1 SV=4 - [CO5_HUMAN]	40.63	63	63	142	1676	188.186	6.52197
Q16610	Extracellular matrix protein 1	ECM1	Extracellular matrix protein 1 OS=Homo sapiens OX=9606 GN=ECM1 PE=1 SV=2 - [ECM1_HUMAN]	56.85	24	24	120	540	60.6353	6.7124
P11142	Heat shock cognate 71 kDa protein	HSPA8	Heat shock cognate 71 kDa protein OS=Homo sapiens OX=9606 GN=HSPA8 PE=1 SV=1 - [HSP7C_HUMAN]	55.88	21	33	103	646	70.8542	5.51611
P01011	Alpha-1-antichymotrypsin	SERPINA3	Alpha-1-antichymotrypsin OS=Homo sapiens OX=9606 GN=SERPINA3 PE=1 SV=2 - [AACT_HUMAN]	39.01	15	15	100	423	47.6205	5.51611
P30101	Protein disulfide-isomerase A3	PDIA3	Protein disulfide-isomerase A3 OS=Homo sapiens OX=9606 GN=PDIA3 PE=1 SV=4 - [PDIA3_HUMAN]	52.48	25	25	90	505	56.7468	6.354
P09104	Gamma-enolase	ENO2	Gamma-enolase OS=Homo sapiens OX=9606 GN=ENO2 PE=1 SV=3 - [ENOG_HUMAN]	36.64	7	11	54	434	47.239	5.03369
P07437	Tubulin beta chain	TUBB	Tubulin beta chain OS=Homo sapiens OX=9606 GN=TUBB PE=1 SV=2 - [TBB5_HUMAN]	66.44	4	20	77	444	49.639	4.89404
P00450	Ceruloplasmin	CP	Ceruloplasmin OS=Homo sapiens OX=9606 GN=CP PE=1 SV=1 - [CERU_HUMAN]	38.69	31	31	113	1065	122.128	5.71924
P06576	ATP synthase subunit beta, mitochondrial	ATP5F1B	ATP synthase subunit beta, mitochondrial OS=Homo sapiens OX=9606 GN=ATP5F1B PE=1 SV=3 - [ATPB_HUMAN]	50.28	18	18	63	529	56.5246	5.40186
P09382	Galectin-1	LGALS1	Galectin-1 OS=Homo sapiens OX=9606 GN=LGALS1 PE=1 SV=2 - [LEG1_HUMAN]	70.37	8	8	69	135	14.7062	5.50342
P00734	Prothrombin	F2	Prothrombin OS=Homo sapiens OX=9606 GN=F2 PE=1 SV=2 - [THRB_HUMAN]	54.5	27	27	82	622	69.9921	5.89697
P08238	Heat shock protein HSP 90-beta	HSP90AB1	Heat shock protein HSP 90-beta OS=Homo sapiens OX=9606 GN=HSP90AB1 PE=1 SV=4 - [HS90B_HUMAN]	49.59	18	32	85	724	83.2121	5.03369
Q13885	Tubulin beta-2A chain	TUBB2A	Tubulin beta-2A chain OS=Homo sapiens OX=9606 GN=TUBB2A PE=1 SV=1 - [TBB2A_HUMAN]	51.01	2	17	68	445	49.875	4.89404
P02790	Hemopexin	HPX	Hemopexin OS=Homo sapiens OX=9606 GN=HPX PE=1 SV=2 - [HEMO_HUMAN]	38.31	15	15	80	462	51.6433	7.02002
P51888	Prolargin	PRELP	Prolargin OS=Homo sapiens OX=9606 GN=PRELP PE=1 SV=1 - [PRELP_HUMAN]	51.05	18	18	102	382	43.7822	9.37842
P68371	Tubulin beta-4B chain	TUBB4B	Tubulin beta-4B chain OS=Homo sapiens OX=9606 GN=TUBB4B PE=1 SV=1 - [TBB4B_HUMAN]	66.29	1	20	71	445	49.799	4.89404
P05155	Plasma protease C1 inhibitor	SERPING1	Plasma protease C1 inhibitor OS=Homo sapiens OX=9606 GN=SERPING1 PE=1 SV=2 - [IC1_HUMAN]	27	13	13	70	500	55.1194	6.55127
Q07954	Prolow-density lipoprotein receptor-related protein 1	LRP1	Prolow-density lipoprotein receptor-related protein 1 OS=Homo sapiens OX=9606 GN=LRP1 PE=1 SV=2 - [LRP1_HUMAN]	14.72	58	58	104	4544	504.276	5.38916
Q9NRN5	Olfactomedin-like protein 3	OLFML3	Olfactomedin-like protein 3 OS=Homo sapiens OX=9606 GN=OLFML3 PE=2 SV=1 - [OLFL3_HUMAN]	49.51	18	18	77	406	45.9813	6.56592
P00352	Retinal dehydrogenase 1	ALDH1A1	Retinal dehydrogenase 1 OS=Homo sapiens OX=9606 GN=ALDH1A1 PE=1 SV=2 - [AL1A1_HUMAN]	50.1	20	22	72	501	54.827	6.72705
P02760	Protein AMBP	AMBP	Protein AMBP OS=Homo sapiens OX=9606 GN=AMBP PE=1 SV=1 - [AMBP_HUMAN]	38.07	11	11	50	352	38.974	6.25244
P41222	Prostaglandin-H2 D-isomerase	PTGDS	Prostaglandin-H2 D-isomerase OS=Homo sapiens OX=9606 GN=PTGDS PE=1 SV=1 - [PTGDS_HUMAN]	54.21	8	8	67	190	21.0153	7.79639
P11021	Endoplasmic reticulum chaperone BiP	HSPA5	Endoplasmic reticulum chaperone BiP OS=Homo sapiens OX=9606 GN=HSPA5 PE=1 SV=2 - [BIP_HUMAN]	52.14	28	31	97	654	72.2884	5.16064
Q8N436	Inactive carboxypeptidase-like protein X2	CPXM2	Inactive carboxypeptidase-like protein X2 OS=Homo sapiens OX=9606 GN=CPXM2 PE=2 SV=3 - [CPXM2_HUMAN]	48.41	29	30	87	756	85.8159	6.87354
P02774	Vitamin D-binding protein	GC	Vitamin D-binding protein OS=Homo sapiens OX=9606 GN=GC PE=1 SV=2 - [VTDB_HUMAN]	62.24	24	25	84	474	52.8829	5.45264
P01008	Antithrombin-III	SERPINC1	Antithrombin-III OS=Homo sapiens OX=9606 GN=SERPINC1 PE=1 SV=1 - [ANT3_HUMAN]	47.41	21	21	75	464	52.5689	6.7124
P07900	Heat shock protein HSP 90-alpha	HSP90AA1	Heat shock protein HSP 90-alpha OS=Homo sapiens OX=9606 GN=HSP90AA1 PE=1 SV=5 - [HS90A_HUMAN]	44.4	19	32	80	732	84.6067	5.021
P14625	Endoplasmin	HSP90B1	Endoplasmin OS=Homo sapiens OX=9606 GN=HSP90B1 PE=1 SV=1 - [ENPL_HUMAN]	37.86	29	30	96	803	92.4113	4.84326
Q8N257	Histone H2B type 3-B	HIST3H2BB	Histone H2B type 3-B OS=Homo sapiens OX=9606 GN=HIST3H2BB PE=1 SV=3 - [H2B3B_HUMAN]	61.9	3	10	79	126	13.8995	10.3159
P07195	L-lactate dehydrogenase B chain	LDHB	L-lactate dehydrogenase B chain OS=Homo sapiens OX=9606 GN=LDHB PE=1 SV=2 - [LDHB_HUMAN]	43.71	12	13	60	334	36.6151	6.04932
P22314	Ubiquitin-like modifier-activating enzyme 1	UBA1	Ubiquitin-like modifier-activating enzyme 1 OS=Homo sapiens OX=9606 GN=UBA1 PE=1 SV=3 - [UBA1_HUMAN]	35.73	30	30	62	1058	117.774	5.75732
Q16555	Dihydropyrimidinase-related protein 2	DPYSL2	Dihydropyrimidinase-related protein 2 OS=Homo sapiens OX=9606 GN=DPYSL2 PE=1 SV=1 - [DPYL2_HUMAN]	50.7	17	21	56	572	62.2546	6.37939
Q9NZN3	EH domain-containing protein 3	EHD3	EH domain-containing protein 3 OS=Homo sapiens OX=9606 GN=EHD3 PE=1 SV=2 - [EHD3_HUMAN]	53.08	17	28	88	535	60.8487	6.56592
P63104	14-3-3 protein zeta/delta	YWHAZ	14-3-3 protein zeta/delta OS=Homo sapiens OX=9606 GN=YWHAZ PE=1 SV=1 - [1433Z_HUMAN]	74.69	13	19	67	245	27.7277	4.79248
P55072	Transitional endoplasmic reticulum ATPase	VCP	Transitional endoplasmic reticulum ATPase OS=Homo sapiens OX=9606 GN=VCP PE=1 SV=4 - [TERA_HUMAN]	50	34	34	75	806	89.2657	5.26221
P04075	Fructose-bisphosphate aldolase A	ALDOA	Fructose-bisphosphate aldolase A OS=Homo sapiens OX=9606 GN=ALDOA PE=1 SV=2 - [ALDOA_HUMAN]	69.23	15	20	62	364	39.3953	8.08936
P04196	Histidine-rich glycoprotein	HRG	Histidine-rich glycoprotein OS=Homo sapiens OX=9606 GN=HRG PE=1 SV=1 - [HRG_HUMAN]	29.14	16	16	63	525	59.5409	7.50342
P00747	Plasminogen	PLG	Plasminogen OS=Homo sapiens OX=9606 GN=PLG PE=1 SV=2 - [PLMN_HUMAN]	42.47	30	32	82	810	90.5102	7.23975
Q99972	Myocilin	MYOC	Myocilin OS=Homo sapiens OX=9606 GN=MYOC PE=1 SV=2 - [MYOC_HUMAN]	39.48	17	17	52	504	56.9365	5.5415
P46940	Ras GTPase-activating-like protein IQGAP1	IQGAP1	Ras GTPase-activating-like protein IQGAP1 OS=Homo sapiens OX=9606 GN=IQGAP1 PE=1 SV=1 - [IQGA1_HUMAN]	30.84	42	42	82	1657	189.134	6.48096
P00738	Haptoglobin	HP	Haptoglobin OS=Homo sapiens OX=9606 GN=HP PE=1 SV=1 - [HPT_HUMAN]	48.28	21	21	73	406	45.1766	6.58057
P08473	Neprilysin	MME	Neprilysin OS=Homo sapiens OX=9606 GN=MME PE=1 SV=2 - [NEP_HUMAN]	43.47	31	31	71	750	85.4599	5.73193
P0DOX2	Immunoglobulin alpha-2 heavy chain		Immunoglobulin alpha-2 heavy chain OS=Homo sapiens OX=9606 PE=1 SV=2 - [IGA2_HUMAN]	39.78	8	14	83	455	48.9032	6.66846
Q6UWY5	Olfactomedin-like protein 1	OLFML1	Olfactomedin-like protein 1 OS=Homo sapiens OX=9606 GN=OLFML1 PE=1 SV=2 - [OLFL1_HUMAN]	46.02	17	17	65	402	45.9214	8.08936
P12814	Alpha-actinin-1	ACTN1	Alpha-actinin-1 OS=Homo sapiens OX=9606 GN=ACTN1 PE=1 SV=2 - [ACTN1_HUMAN]	42.71	17	33	68	892	102.993	5.41455
P31025	Lipocalin-1	LCN1	Lipocalin-1 OS=Homo sapiens OX=9606 GN=LCN1 PE=1 SV=1 - [LCN1_HUMAN]	52.84	8	8	52	176	19.2378	5.57959
P10412	Histone H1.4	HIST1H1E	Histone H1.4 OS=Homo sapiens OX=9606 GN=HIST1H1E PE=1 SV=2 - [H14_HUMAN]	51.6	6	16	76	219	21.852	11.0337
P02751	Fibronectin	FN1	Fibronectin OS=Homo sapiens OX=9606 GN=FN1 PE=1 SV=4 - [FINC_HUMAN]	24.27	46	46	90	2386	262.46	5.70654
P25705	ATP synthase subunit alpha, mitochondrial	ATP5F1A	ATP synthase subunit alpha, mitochondrial OS=Homo sapiens OX=9606 GN=ATP5F1A PE=1 SV=1 - [ATPA_HUMAN]	41.59	18	18	53	553	59.7136	9.12939
P16403	Histone H1.2	HIST1H1C	Histone H1.2 OS=Homo sapiens OX=9606 GN=HIST1H1C PE=1 SV=2 - [H12_HUMAN]	49.77	5	14	62	213	21.3517	10.9312
P02675	Fibrinogen beta chain	FGB	Fibrinogen beta chain OS=Homo sapiens OX=9606 GN=FGB PE=1 SV=2 - [FIBB_HUMAN]	49.9	20	20	69	491	55.8923	8.26514
Q13228	Methanethiol oxidase	SELENBP1	Methanethiol oxidase OS=Homo sapiens OX=9606 GN=SELENBP1 PE=1 SV=2 - [SBP1_HUMAN]	55.72	21	21	55	472	52.3576	6.3667
Q9Y240	C-type lectin domain family 11 member A	CLEC11A	C-type lectin domain family 11 member A OS=Homo sapiens OX=9606 GN=CLEC11A PE=1 SV=1 - [CLC11_HUMAN]	43.65	13	13	44	323	35.6725	5.16064
P08133	Annexin A6	ANXA6	Annexin A6 OS=Homo sapiens OX=9606 GN=ANXA6 PE=1 SV=3 - [ANXA6_HUMAN]	50.07	32	32	62	673	75.8256	5.60498
P61981	14-3-3 protein gamma	YWHAG	14-3-3 protein gamma OS=Homo sapiens OX=9606 GN=YWHAG PE=1 SV=2 - [1433G_HUMAN]	63.97	10	15	65	247	28.2849	4.89404
P08294	Extracellular superoxide dismutase [Cu-Zn]	SOD3	Extracellular superoxide dismutase [Cu-Zn] OS=Homo sapiens OX=9606 GN=SOD3 PE=1 SV=2 - [SODE_HUMAN]	42.92	8	8	37	240	25.8347	6.60986
P01042	Kininogen-1	KNG1	Kininogen-1 OS=Homo sapiens OX=9606 GN=KNG1 PE=1 SV=2 - [KNG1_HUMAN]	28.88	20	20	64	644	71.9122	6.81494
P20700	Lamin-B1	LMNB1	Lamin-B1 OS=Homo sapiens OX=9606 GN=LMNB1 PE=1 SV=2 - [LMNB1_HUMAN]	46.42	23	26	64	586	66.3676	5.16064
O95965	Integrin beta-like protein 1	ITGBL1	Integrin beta-like protein 1 OS=Homo sapiens OX=9606 GN=ITGBL1 PE=2 SV=1 - [ITGBL_HUMAN]	51.82	21	21	60	494	53.8835	5.64307
P16402	Histone H1.3	HIST1H1D	Histone H1.3 OS=Homo sapiens OX=9606 GN=HIST1H1D PE=1 SV=2 - [H13_HUMAN]	31.67	1	9	50	221	22.3363	11.019
P68104	Elongation factor 1-alpha 1	EEF1A1	Elongation factor 1-alpha 1 OS=Homo sapiens OX=9606 GN=EEF1A1 PE=1 SV=1 - [EF1A1_HUMAN]	51.52	20	20	71	462	50.1091	9.01221
P98160	Basement membrane-specific heparan sulfate proteoglycan core protein	HSPG2	Basement membrane-specific heparan sulfate proteoglycan core protein OS=Homo sapiens OX=9606 GN=HSPG2 PE=1 SV=4 - [PGBM_HUMAN]	14.07	47	47	77	4391	468.532	6.50732
P37802	Transgelin-2	TAGLN2	Transgelin-2 OS=Homo sapiens OX=9606 GN=TAGLN2 PE=1 SV=3 - [TAGL2_HUMAN]	67.34	11	11	40	199	22.3772	8.25049
O43707	Alpha-actinin-4	ACTN4	Alpha-actinin-4 OS=Homo sapiens OX=9606 GN=ACTN4 PE=1 SV=2 - [ACTN4_HUMAN]	43.47	18	33	61	911	104.788	5.43994
P13489	Ribonuclease inhibitor	RNH1	Ribonuclease inhibitor OS=Homo sapiens OX=9606 GN=RNH1 PE=1 SV=2 - [RINI_HUMAN]	57.27	19	19	42	461	49.9411	4.81787
Q9Y490	Talin-1	TLN1	Talin-1 OS=Homo sapiens OX=9606 GN=TLN1 PE=1 SV=3 - [TLN1_HUMAN]	19.83	44	44	64	2541	269.599	6.07471
P62258	14-3-3 protein epsilon	YWHAE	14-3-3 protein epsilon OS=Homo sapiens OX=9606 GN=YWHAE PE=1 SV=1 - [1433E_HUMAN]	64.31	12	15	59	255	29.1554	4.7417
P01871	Immunoglobulin heavy constant mu	IGHM	Immunoglobulin heavy constant mu OS=Homo sapiens OX=9606 GN=IGHM PE=1 SV=4 - [IGHM_HUMAN]	43.27	17	17	58	453	49.4086	6.771
P09525	Annexin A4	ANXA4	Annexin A4 OS=Homo sapiens OX=9606 GN=ANXA4 PE=1 SV=4 - [ANXA4_HUMAN]	58.62	16	17	48	319	35.8601	6.12549
P31946	14-3-3 protein beta/alpha	YWHAB	14-3-3 protein beta/alpha OS=Homo sapiens OX=9606 GN=YWHAB PE=1 SV=3 - [1433B_HUMAN]	58.94	7	15	57	246	28.0648	4.83057
P02748	Complement component C9	C9	Complement component C9 OS=Homo sapiens OX=9606 GN=C9 PE=1 SV=2 - [CO9_HUMAN]	36.31	21	21	56	559	63.1327	5.59229
P05452	Tetranectin	CLEC3B	Tetranectin OS=Homo sapiens OX=9606 GN=CLEC3B PE=1 SV=3 - [TETN_HUMAN]	65.84	10	10	48	202	22.5223	5.66846
Q06830	Peroxiredoxin-1	PRDX1	Peroxiredoxin-1 OS=Homo sapiens OX=9606 GN=PRDX1 PE=1 SV=1 - [PRDX1_HUMAN]	76.38	11	14	58	199	22.0963	8.1333
P02763	Alpha-1-acid glycoprotein 1	ORM1	Alpha-1-acid glycoprotein 1 OS=Homo sapiens OX=9606 GN=ORM1 PE=1 SV=1 - [A1AG1_HUMAN]	43.28	5	8	49	201	23.4968	5.021
Q92743	Serine protease HTRA1	HTRA1	Serine protease HTRA1 OS=Homo sapiens OX=9606 GN=HTRA1 PE=1 SV=1 - [HTRA1_HUMAN]	30.42	11	11	41	480	51.2546	7.82568
P19652	Alpha-1-acid glycoprotein 2	ORM2	Alpha-1-acid glycoprotein 2 OS=Homo sapiens OX=9606 GN=ORM2 PE=1 SV=2 - [A1AG2_HUMAN]	42.29	5	8	38	201	23.5876	5.10986
P01034	Cystatin-C	CST3	Cystatin-C OS=Homo sapiens OX=9606 GN=CST3 PE=1 SV=1 - [CYTC_HUMAN]	40.41	5	5	30	146	15.7891	8.74854
P04843	Dolichyl-diphosphooligosaccharide--protein glycosyltransferase subunit 1	RPN1	Dolichyl-diphosphooligosaccharide--protein glycosyltransferase subunit 1 OS=Homo sapiens OX=9606 GN=RPN1 PE=1 SV=1 - [RPN1_HUMAN]	43.82	24	24	56	607	68.5268	6.37939
Q8IUX7	Adipocyte enhancer-binding protein 1	AEBP1	Adipocyte enhancer-binding protein 1 OS=Homo sapiens OX=9606 GN=AEBP1 PE=1 SV=1 - [AEBP1_HUMAN]	24.96	24	25	68	1158	130.847	5.10986
P19338	Nucleolin	NCL	Nucleolin OS=Homo sapiens OX=9606 GN=NCL PE=1 SV=3 - [NUCL_HUMAN]	28.73	24	24	53	710	76.5684	4.70361
P62873	Guanine nucleotide-binding protein G(I)/G(S)/G(T) subunit beta-1	GNB1	Guanine nucleotide-binding protein G(I)/G(S)/G(T) subunit beta-1 OS=Homo sapiens OX=9606 GN=GNB1 PE=1 SV=3 - [GBB1_HUMAN]	41.47	5	11	31	340	37.353	5.99854
P50395	Rab GDP dissociation inhibitor beta	GDI2	Rab GDP dissociation inhibitor beta OS=Homo sapiens OX=9606 GN=GDI2 PE=1 SV=2 - [GDIB_HUMAN]	51.69	12	18	45	445	50.6309	6.46826
P04350	Tubulin beta-4A chain	TUBB4A	Tubulin beta-4A chain OS=Homo sapiens OX=9606 GN=TUBB4A PE=1 SV=2 - [TBB4A_HUMAN]	59.23	1	17	48	444	49.5539	4.88135
P02652	Apolipoprotein A-II	APOA2	Apolipoprotein A-II OS=Homo sapiens OX=9606 GN=APOA2 PE=1 SV=1 - [APOA2_HUMAN]	63	6	6	39	100	11.1679	6.62451
P02749	Beta-2-glycoprotein 1	APOH	Beta-2-glycoprotein 1 OS=Homo sapiens OX=9606 GN=APOH PE=1 SV=3 - [APOH_HUMAN]	42.61	12	12	52	345	38.2727	7.97217
P27824	Calnexin	CANX	Calnexin OS=Homo sapiens OX=9606 GN=CANX PE=1 SV=2 - [CALX_HUMAN]	27.87	17	17	56	592	67.5259	4.60205
P07237	Protein disulfide-isomerase	P4HB	Protein disulfide-isomerase OS=Homo sapiens OX=9606 GN=P4HB PE=1 SV=3 - [PDIA1_HUMAN]	50.79	25	26	62	508	57.0807	4.86865
P30044	Peroxiredoxin-5, mitochondrial	PRDX5	Peroxiredoxin-5, mitochondrial OS=Homo sapiens OX=9606 GN=PRDX5 PE=1 SV=4 - [PRDX5_HUMAN]	47.66	7	7	33	214	22.0725	8.70459
Q04828	Aldo-keto reductase family 1 member C1	AKR1C1	Aldo-keto reductase family 1 member C1 OS=Homo sapiens OX=9606 GN=AKR1C1 PE=1 SV=1 - [AK1C1_HUMAN]	64.4	1	16	41	323	36.765	7.88428
A0A0C4DH25	Immunoglobulin kappa variable 3D-20	IGKV3D-20	Immunoglobulin kappa variable 3D-20 OS=Homo sapiens OX=9606 GN=IGKV3D-20 PE=3 SV=1 - [KVD20_HUMAN]	27.59	1	3	17	116	12.5072	4.58936
Q06828	Fibromodulin	FMOD	Fibromodulin OS=Homo sapiens OX=9606 GN=FMOD PE=1 SV=2 - [FMOD_HUMAN]	38.56	10	10	34	376	43.1515	6.03662
P19827	Inter-alpha-trypsin inhibitor heavy chain H1	ITIH1	Inter-alpha-trypsin inhibitor heavy chain H1 OS=Homo sapiens OX=9606 GN=ITIH1 PE=1 SV=3 - [ITIH1_HUMAN]	22.39	13	14	38	911	101.326	6.78564
Q15084	Protein disulfide-isomerase A6	PDIA6	Protein disulfide-isomerase A6 OS=Homo sapiens OX=9606 GN=PDIA6 PE=1 SV=1 - [PDIA6_HUMAN]	42.05	16	16	38	440	48.0913	5.08447
Q12797	Aspartyl/asparaginyl beta-hydroxylase	ASPH	Aspartyl/asparaginyl beta-hydroxylase OS=Homo sapiens OX=9606 GN=ASPH PE=1 SV=3 - [ASPH_HUMAN]	28.1	23	23	53	758	85.8095	5.0083
P54652	Heat shock-related 70 kDa protein 2	HSPA2	Heat shock-related 70 kDa protein 2 OS=Homo sapiens OX=9606 GN=HSPA2 PE=1 SV=1 - [HSP72_HUMAN]	21.13	2	13	36	639	69.9779	5.74463
P0CG48	Polyubiquitin-C	UBC	Polyubiquitin-C OS=Homo sapiens OX=9606 GN=UBC PE=1 SV=3 - [UBC_HUMAN]	64.38	5	5	37	685	76.9915	7.66455
P26038	Moesin	MSN	Moesin OS=Homo sapiens OX=9606 GN=MSN PE=1 SV=3 - [MOES_HUMAN]	46.27	20	30	64	577	67.7778	6.40479
P22626	Heterogeneous nuclear ribonucleoproteins A2/B1	HNRNPA2B1	Heterogeneous nuclear ribonucleoproteins A2/B1 OS=Homo sapiens OX=9606 GN=HNRNPA2B1 PE=1 SV=2 - [ROA2_HUMAN]	41.93	13	15	54	353	37.4067	8.95361
O60687	Sushi repeat-containing protein SRPX2	SRPX2	Sushi repeat-containing protein SRPX2 OS=Homo sapiens OX=9606 GN=SRPX2 PE=1 SV=1 - [SRPX2_HUMAN]	36.99	14	14	37	465	52.9377	7.25439
P09211	Glutathione S-transferase P	GSTP1	Glutathione S-transferase P OS=Homo sapiens OX=9606 GN=GSTP1 PE=1 SV=2 - [GSTP1_HUMAN]	60.48	10	10	48	210	23.341	5.64307
P61978	Heterogeneous nuclear ribonucleoprotein K	HNRNPK	Heterogeneous nuclear ribonucleoprotein K OS=Homo sapiens OX=9606 GN=HNRNPK PE=1 SV=1 - [HNRPK_HUMAN]	39.09	16	16	36	463	50.9444	5.5415
P43490	Nicotinamide phosphoribosyltransferase	NAMPT	Nicotinamide phosphoribosyltransferase OS=Homo sapiens OX=9606 GN=NAMPT PE=1 SV=1 - [NAMPT_HUMAN]	50.1	20	20	35	491	55.4866	7.15186
P02671	Fibrinogen alpha chain	FGA	Fibrinogen alpha chain OS=Homo sapiens OX=9606 GN=FGA PE=1 SV=2 - [FIBA_HUMAN]	20.9	18	18	54	866	94.9144	6.01123
P02766	Transthyretin	TTR	Transthyretin OS=Homo sapiens OX=9606 GN=TTR PE=1 SV=1 - [TTHY_HUMAN]	76.19	9	9	38	147	15.877	5.75732
P52209	6-phosphogluconate dehydrogenase, decarboxylating	PGD	6-phosphogluconate dehydrogenase, decarboxylating OS=Homo sapiens OX=9606 GN=PGD PE=1 SV=3 - [6PGD_HUMAN]	31.26	13	13	34	483	53.106	7.2251
P07360	Complement component C8 gamma chain	C8G	Complement component C8 gamma chain OS=Homo sapiens OX=9606 GN=C8G PE=1 SV=3 - [CO8G_HUMAN]	57.92	10	10	37	202	22.2635	8.30908
Q9H4M9	EH domain-containing protein 1	EHD1	EH domain-containing protein 1 OS=Homo sapiens OX=9606 GN=EHD1 PE=1 SV=2 - [EHD1_HUMAN]	39.33	15	23	49	534	60.5887	6.82959
O60506	Heterogeneous nuclear ribonucleoprotein Q	SYNCRIP	Heterogeneous nuclear ribonucleoprotein Q OS=Homo sapiens OX=9606 GN=SYNCRIP PE=1 SV=2 - [HNRPQ_HUMAN]	30.34	9	15	39	623	69.5596	8.5874
P62820	Ras-related protein Rab-1A	RAB1A	Ras-related protein Rab-1A OS=Homo sapiens OX=9606 GN=RAB1A PE=1 SV=3 - [RAB1A_HUMAN]	65.37	5	14	45	205	22.6634	6.21436
P21266	Glutathione S-transferase Mu 3	GSTM3	Glutathione S-transferase Mu 3 OS=Homo sapiens OX=9606 GN=GSTM3 PE=1 SV=3 - [GSTM3_HUMAN]	75.11	13	15	44	225	26.5421	5.5415
P02649	Apolipoprotein E	APOE	Apolipoprotein E OS=Homo sapiens OX=9606 GN=APOE PE=1 SV=1 - [APOE_HUMAN]	60.57	18	18	42	317	36.1318	5.73193
Q9H0U4	Ras-related protein Rab-1B	RAB1B	Ras-related protein Rab-1B OS=Homo sapiens OX=9606 GN=RAB1B PE=1 SV=1 - [RAB1B_HUMAN]	63.18	3	12	45	201	22.1572	5.73193
P62879	Guanine nucleotide-binding protein G(I)/G(S)/G(T) subunit beta-2	GNB2	Guanine nucleotide-binding protein G(I)/G(S)/G(T) subunit beta-2 OS=Homo sapiens OX=9606 GN=GNB2 PE=1 SV=3 - [GBB2_HUMAN]	26.47	1	7	24	340	37.3071	5.99854
P25311	Zinc-alpha-2-glycoprotein	AZGP1	Zinc-alpha-2-glycoprotein OS=Homo sapiens OX=9606 GN=AZGP1 PE=1 SV=2 - [ZA2G_HUMAN]	50	14	14	45	298	34.2371	6.04932
P06727	Apolipoprotein A-IV	APOA4	Apolipoprotein A-IV OS=Homo sapiens OX=9606 GN=APOA4 PE=1 SV=3 - [APOA4_HUMAN]	54.8	22	23	66	396	45.3715	5.37646
O75556	Mammaglobin-B	SCGB2A1	Mammaglobin-B OS=Homo sapiens OX=9606 GN=SCGB2A1 PE=1 SV=1 - [SG2A1_HUMAN]	49.47	4	4	24	95	10.8763	5.78271
P04844	Dolichyl-diphosphooligosaccharide--protein glycosyltransferase subunit 2	RPN2	Dolichyl-diphosphooligosaccharide--protein glycosyltransferase subunit 2 OS=Homo sapiens OX=9606 GN=RPN2 PE=1 SV=3 - [RPN2_HUMAN]	31.54	14	14	25	631	69.241	5.69385
Q03591	Complement factor H-related protein 1	CFHR1	Complement factor H-related protein 1 OS=Homo sapiens OX=9606 GN=CFHR1 PE=1 SV=2 - [FHR1_HUMAN]	37.58	2	11	50	330	37.626	7.38623
P49747	Cartilage oligomeric matrix protein	COMP	Cartilage oligomeric matrix protein OS=Homo sapiens OX=9606 GN=COMP PE=1 SV=2 - [COMP_HUMAN]	9.51	3	5	34	757	82.8076	4.60205
P10643	Complement component C7	C7	Complement component C7 OS=Homo sapiens OX=9606 GN=C7 PE=1 SV=2 - [CO7_HUMAN]	41.52	26	27	46	843	93.4573	6.48096
P61626	Lysozyme C	LYZ	Lysozyme C OS=Homo sapiens OX=9606 GN=LYZ PE=1 SV=1 - [LYSC_HUMAN]	65.54	9	9	47	148	16.5263	9.15869
P02765	Alpha-2-HS-glycoprotein	AHSG	Alpha-2-HS-glycoprotein OS=Homo sapiens OX=9606 GN=AHSG PE=1 SV=2 - [FETUA_HUMAN]	53.13	14	14	44	367	39.3157	5.71924
P06681	Complement C2	C2	Complement C2 OS=Homo sapiens OX=9606 GN=C2 PE=1 SV=2 - [CO2_HUMAN]	28.59	22	22	36	752	83.2143	7.41553
Q687X5	Metalloreductase STEAP4	STEAP4	Metalloreductase STEAP4 OS=Homo sapiens OX=9606 GN=STEAP4 PE=1 SV=1 - [STEA4_HUMAN]	33.55	10	10	28	459	51.9475	9.29053
P30740	Leukocyte elastase inhibitor	SERPINB1	Leukocyte elastase inhibitor OS=Homo sapiens OX=9606 GN=SERPINB1 PE=1 SV=1 - [ILEU_HUMAN]	34.56	10	11	26	379	42.7147	6.27783
P02679	Fibrinogen gamma chain	FGG	Fibrinogen gamma chain OS=Homo sapiens OX=9606 GN=FGG PE=1 SV=3 - [FIBG_HUMAN]	38.19	18	18	55	453	51.4789	5.61768
P27348	14-3-3 protein theta	YWHAQ	14-3-3 protein theta OS=Homo sapiens OX=9606 GN=YWHAQ PE=1 SV=1 - [1433T_HUMAN]	49.8	5	11	41	245	27.7468	4.77979
P09972	Fructose-bisphosphate aldolase C	ALDOC	Fructose-bisphosphate aldolase C OS=Homo sapiens OX=9606 GN=ALDOC PE=1 SV=2 - [ALDOC_HUMAN]	48.63	9	14	29	364	39.4312	6.87354
P13667	Protein disulfide-isomerase A4	PDIA4	Protein disulfide-isomerase A4 OS=Homo sapiens OX=9606 GN=PDIA4 PE=1 SV=2 - [PDIA4_HUMAN]	29.61	18	19	49	645	72.887	5.07178
P08253	72 kDa type IV collagenase	MMP2	72 kDa type IV collagenase OS=Homo sapiens OX=9606 GN=MMP2 PE=1 SV=2 - [MMP2_HUMAN]	41.97	22	22	37	660	73.8347	5.46533
Q9P2E9	Ribosome-binding protein 1	RRBP1	Ribosome-binding protein 1 OS=Homo sapiens OX=9606 GN=RRBP1 PE=1 SV=5 - [RRBP1_HUMAN]	38.51	34	35	51	1410	152.365	8.60205
O00299	Chloride intracellular channel protein 1	CLIC1	Chloride intracellular channel protein 1 OS=Homo sapiens OX=9606 GN=CLIC1 PE=1 SV=4 - [CLIC1_HUMAN]	65.56	11	11	24	241	26.9057	5.17334
P15311	Ezrin	EZR	Ezrin OS=Homo sapiens OX=9606 GN=EZR PE=1 SV=4 - [EZRI_HUMAN]	39.59	15	26	53	586	69.3697	6.26514
Q02539	Histone H1.1	HIST1H1A	Histone H1.1 OS=Homo sapiens OX=9606 GN=HIST1H1A PE=1 SV=3 - [H11_HUMAN]	22.33	2	5	26	215	21.8289	10.9897
P14550	Aldo-keto reductase family 1 member A1	AKR1A1	Aldo-keto reductase family 1 member A1 OS=Homo sapiens OX=9606 GN=AKR1A1 PE=1 SV=3 - [AK1A1_HUMAN]	44	11	12	23	325	36.5499	6.78564
P13639	Elongation factor 2	EEF2	Elongation factor 2 OS=Homo sapiens OX=9606 GN=EEF2 PE=1 SV=4 - [EF2_HUMAN]	36.83	27	28	50	858	95.277	6.82959
P21796	Voltage-dependent anion-selective channel protein 1	VDAC1	Voltage-dependent anion-selective channel protein 1 OS=Homo sapiens OX=9606 GN=VDAC1 PE=1 SV=2 - [VDAC1_HUMAN]	48.06	9	11	21	283	30.7536	8.54346
Q07507	Dermatopontin	DPT	Dermatopontin OS=Homo sapiens OX=9606 GN=DPT PE=1 SV=2 - [DERM_HUMAN]	50.75	7	7	25	201	23.9888	4.81787
P07196	Neurofilament light polypeptide	NEFL	Neurofilament light polypeptide OS=Homo sapiens OX=9606 GN=NEFL PE=1 SV=3 - [NFL_HUMAN]	15.65	8	9	31	543	61.4792	4.65283
P63010	AP-2 complex subunit beta	AP2B1	AP-2 complex subunit beta OS=Homo sapiens OX=9606 GN=AP2B1 PE=1 SV=1 - [AP2B1_HUMAN]	28.6	13	23	37	937	104.486	5.37646
Q04917	14-3-3 protein eta	YWHAH	14-3-3 protein eta OS=Homo sapiens OX=9606 GN=YWHAH PE=1 SV=4 - [1433F_HUMAN]	44.72	6	10	33	246	28.201	4.84326
P12956	X-ray repair cross-complementing protein 6	XRCC6	X-ray repair cross-complementing protein 6 OS=Homo sapiens OX=9606 GN=XRCC6 PE=1 SV=2 - [XRCC6_HUMAN]	42.04	25	25	40	609	69.7991	6.63916
P78371	T-complex protein 1 subunit beta	CCT2	T-complex protein 1 subunit beta OS=Homo sapiens OX=9606 GN=CCT2 PE=1 SV=4 - [TCPB_HUMAN]	48.41	19	19	25	535	57.4521	6.45557
P19823	Inter-alpha-trypsin inhibitor heavy chain H2	ITIH2	Inter-alpha-trypsin inhibitor heavy chain H2 OS=Homo sapiens OX=9606 GN=ITIH2 PE=1 SV=2 - [ITIH2_HUMAN]	20.08	17	17	43	946	106.397	6.85889
Q01518	Adenylyl cyclase-associated protein 1	CAP1	Adenylyl cyclase-associated protein 1 OS=Homo sapiens OX=9606 GN=CAP1 PE=1 SV=5 - [CAP1_HUMAN]	41.47	17	17	37	475	51.8687	8.06006
O75083	WD repeat-containing protein 1	WDR1	WD repeat-containing protein 1 OS=Homo sapiens OX=9606 GN=WDR1 PE=1 SV=4 - [WDR1_HUMAN]	30.86	19	19	36	606	66.1519	6.65381
P0CG39	POTE ankyrin domain family member J	POTEJ	POTE ankyrin domain family member J OS=Homo sapiens OX=9606 GN=POTEJ PE=3 SV=1 - [POTEJ_HUMAN]	8.38	2	7	30	1038	117.315	5.97314
Q9UBG0	C-type mannose receptor 2	MRC2	C-type mannose receptor 2 OS=Homo sapiens OX=9606 GN=MRC2 PE=1 SV=2 - [MRC2_HUMAN]	15.48	18	18	31	1479	166.568	5.8335
P01782	Immunoglobulin heavy variable 3-9	IGHV3-9	Immunoglobulin heavy variable 3-9 OS=Homo sapiens OX=9606 GN=IGHV3-9 PE=1 SV=2 - [HV309_HUMAN]	25.42	2	2	23	118	12.9364	7.07861
Q00839	Heterogeneous nuclear ribonucleoprotein U	HNRNPU	Heterogeneous nuclear ribonucleoprotein U OS=Homo sapiens OX=9606 GN=HNRNPU PE=1 SV=6 - [HNRPU_HUMAN]	28.12	24	25	49	825	90.528	5.99854
P10599	Thioredoxin	TXN	Thioredoxin OS=Homo sapiens OX=9606 GN=TXN PE=1 SV=3 - [THIO_HUMAN]	40	5	5	22	105	11.7297	4.91943
Q86VP6	Cullin-associated NEDD8-dissociated protein 1	CAND1	Cullin-associated NEDD8-dissociated protein 1 OS=Homo sapiens OX=9606 GN=CAND1 PE=1 SV=2 - [CAND1_HUMAN]	19.67	23	23	34	1230	136.289	5.78271
P18206	Vinculin	VCL	Vinculin OS=Homo sapiens OX=9606 GN=VCL PE=1 SV=4 - [VINC_HUMAN]	22.49	24	24	31	1134	123.722	5.65576
O75369	Filamin-B	FLNB	Filamin-B OS=Homo sapiens OX=9606 GN=FLNB PE=1 SV=2 - [FLNB_HUMAN]	17.95	31	42	61	2602	277.99	5.73193
Q8NBS9	Thioredoxin domain-containing protein 5	TXNDC5	Thioredoxin domain-containing protein 5 OS=Homo sapiens OX=9606 GN=TXNDC5 PE=1 SV=2 - [TXND5_HUMAN]	39.35	13	14	33	432	47.5987	5.97314
Q16181	Septin-7	SEPT7	Septin-7 OS=Homo sapiens OX=9606 GN=SEPT7 PE=1 SV=2 - [SEPT7_HUMAN]	33.41	12	13	30	437	50.648	8.63135
O94905	Erlin-2	ERLIN2	Erlin-2 OS=Homo sapiens OX=9606 GN=ERLIN2 PE=1 SV=1 - [ERLN2_HUMAN]	39.53	13	13	31	339	37.8155	5.61768
P05997	Collagen alpha-2(V) chain	COL5A2	Collagen alpha-2(V) chain OS=Homo sapiens OX=9606 GN=COL5A2 PE=1 SV=3 - [CO5A2_HUMAN]	8.14	10	10	30	1499	144.821	6.45557
P35580	Myosin-10	MYH10	Myosin-10 OS=Homo sapiens OX=9606 GN=MYH10 PE=1 SV=3 - [MYH10_HUMAN]	10.12	9	19	33	1976	228.858	5.5415
P40939	Trifunctional enzyme subunit alpha, mitochondrial	HADHA	Trifunctional enzyme subunit alpha, mitochondrial OS=Homo sapiens OX=9606 GN=HADHA PE=1 SV=2 - [ECHA_HUMAN]	25.03	17	17	29	763	82.9469	9.0415
P05388	60S acidic ribosomal protein P0	RPLP0	60S acidic ribosomal protein P0 OS=Homo sapiens OX=9606 GN=RPLP0 PE=1 SV=1 - [RLA0_HUMAN]	41.96	11	11	24	317	34.2518	5.97314
P60660	Myosin light polypeptide 6	MYL6	Myosin light polypeptide 6 OS=Homo sapiens OX=9606 GN=MYL6 PE=1 SV=2 - [MYL6_HUMAN]	54.3	7	7	23	151	16.9191	4.65283
P10809	60 kDa heat shock protein, mitochondrial	HSPD1	60 kDa heat shock protein, mitochondrial OS=Homo sapiens OX=9606 GN=HSPD1 PE=1 SV=2 - [CH60_HUMAN]	26.7	13	13	25	573	61.0164	5.87158
A0A087WW87	Immunoglobulin kappa variable 2-40	IGKV2-40	Immunoglobulin kappa variable 2-40 OS=Homo sapiens OX=9606 GN=IGKV2-40 PE=3 SV=2 - [KV240_HUMAN]	28.1	2	3	16	121	13.3016	4.61475
Q9GZZ8	Extracellular glycoprotein lacritin	LACRT	Extracellular glycoprotein lacritin OS=Homo sapiens OX=9606 GN=LACRT PE=1 SV=1 - [LACRT_HUMAN]	35.51	6	6	32	138	14.2373	5.50342
P49189	4-trimethylaminobutyraldehyde dehydrogenase	ALDH9A1	4-trimethylaminobutyraldehyde dehydrogenase OS=Homo sapiens OX=9606 GN=ALDH9A1 PE=1 SV=3 - [AL9A1_HUMAN]	31.17	14	14	28	494	53.767	5.87158
P26447	Protein S100-A4	S100A4	Protein S100-A4 OS=Homo sapiens OX=9606 GN=S100A4 PE=1 SV=1 - [S10A4_HUMAN]	36.63	5	5	40	101	11.7207	6.11279
P31947	14-3-3 protein sigma	SFN	14-3-3 protein sigma OS=Homo sapiens OX=9606 GN=SFN PE=1 SV=1 - [1433S_HUMAN]	37.5	4	8	29	248	27.7567	4.7417
Q06323	Proteasome activator complex subunit 1	PSME1	Proteasome activator complex subunit 1 OS=Homo sapiens OX=9606 GN=PSME1 PE=1 SV=1 - [PSME1_HUMAN]	51.41	12	12	26	249	28.705	6.02393
P17858	ATP-dependent 6-phosphofructokinase, liver type	PFKL	ATP-dependent 6-phosphofructokinase, liver type OS=Homo sapiens OX=9606 GN=PFKL PE=1 SV=6 - [PFKAL_HUMAN]	22.31	13	14	24	780	84.9642	7.50342
P05023	Sodium/potassium-transporting ATPase subunit alpha-1	ATP1A1	Sodium/potassium-transporting ATPase subunit alpha-1 OS=Homo sapiens OX=9606 GN=ATP1A1 PE=1 SV=1 - [AT1A1_HUMAN]	25.22	22	22	34	1023	112.824	5.49072
P36578	60S ribosomal protein L4	RPL4	60S ribosomal protein L4 OS=Homo sapiens OX=9606 GN=RPL4 PE=1 SV=5 - [RL4_HUMAN]	39.34	18	18	26	427	47.6674	11.063
P04792	Heat shock protein beta-1	HSPB1	Heat shock protein beta-1 OS=Homo sapiens OX=9606 GN=HSPB1 PE=1 SV=2 - [HSPB1_HUMAN]	61.46	11	11	28	205	22.7685	6.40479
P35749	Myosin-11	MYH11	Myosin-11 OS=Homo sapiens OX=9606 GN=MYH11 PE=1 SV=3 - [MYH11_HUMAN]	5.83	1	11	26	1972	227.199	5.50342
A0A075B6S2	Immunoglobulin kappa variable 2D-29	IGKV2D-29	Immunoglobulin kappa variable 2D-29 OS=Homo sapiens OX=9606 GN=IGKV2D-29 PE=3 SV=1 - [KVD29_HUMAN]	25.83	1	3	22	120	13.1347	7.12256
P05154	Plasma serine protease inhibitor	SERPINA5	Plasma serine protease inhibitor OS=Homo sapiens OX=9606 GN=SERPINA5 PE=1 SV=3 - [IPSP_HUMAN]	31.03	13	13	28	406	45.6457	9.26123
P28906	Hematopoietic progenitor cell antigen CD34	CD34	Hematopoietic progenitor cell antigen CD34 OS=Homo sapiens OX=9606 GN=CD34 PE=1 SV=2 - [CD34_HUMAN]	17.4	9	9	31	385	40.6914	7.37158
P23396	40S ribosomal protein S3	RPS3	40S ribosomal protein S3 OS=Homo sapiens OX=9606 GN=RPS3 PE=1 SV=2 - [RS3_HUMAN]	60.49	14	14	30	243	26.6714	9.65674
P31150	Rab GDP dissociation inhibitor alpha	GDI1	Rab GDP dissociation inhibitor alpha OS=Homo sapiens OX=9606 GN=GDI1 PE=1 SV=2 - [GDIA_HUMAN]	51.45	11	17	26	447	50.5501	5.13525
P43652	Afamin	AFM	Afamin OS=Homo sapiens OX=9606 GN=AFM PE=1 SV=1 - [AFAM_HUMAN]	32.05	22	22	41	599	69.024	5.89697
P60842	Eukaryotic initiation factor 4A-I	EIF4A1	Eukaryotic initiation factor 4A-I OS=Homo sapiens OX=9606 GN=EIF4A1 PE=1 SV=1 - [IF4A1_HUMAN]	27.83	5	12	34	406	46.1246	5.47803
O43390	Heterogeneous nuclear ribonucleoprotein R	HNRNPR	Heterogeneous nuclear ribonucleoprotein R OS=Homo sapiens OX=9606 GN=HNRNPR PE=1 SV=1 - [HNRPR_HUMAN]	26.54	10	16	33	633	70.8993	8.1333
P24592	Insulin-like growth factor-binding protein 6	IGFBP6	Insulin-like growth factor-binding protein 6 OS=Homo sapiens OX=9606 GN=IGFBP6 PE=1 SV=1 - [IBP6_HUMAN]	22.08	6	6	28	240	25.3062	7.81104
P49419	Alpha-aminoadipic semialdehyde dehydrogenase	ALDH7A1	Alpha-aminoadipic semialdehyde dehydrogenase OS=Homo sapiens OX=9606 GN=ALDH7A1 PE=1 SV=5 - [AL7A1_HUMAN]	39.15	18	18	30	539	58.4501	7.98682
Q14624	Inter-alpha-trypsin inhibitor heavy chain H4	ITIH4	Inter-alpha-trypsin inhibitor heavy chain H4 OS=Homo sapiens OX=9606 GN=ITIH4 PE=1 SV=4 - [ITIH4_HUMAN]	28.49	21	21	36	930	103.293	6.97607
Q14240	Eukaryotic initiation factor 4A-II	EIF4A2	Eukaryotic initiation factor 4A-II OS=Homo sapiens OX=9606 GN=EIF4A2 PE=1 SV=2 - [IF4A2_HUMAN]	31.45	4	12	31	407	46.3728	5.47803
P21964	Catechol O-methyltransferase	COMT	Catechol O-methyltransferase OS=Homo sapiens OX=9606 GN=COMT PE=1 SV=2 - [COMT_HUMAN]	35.42	8	8	15	271	30.0176	5.46533
P51648	Fatty aldehyde dehydrogenase	ALDH3A2	Fatty aldehyde dehydrogenase OS=Homo sapiens OX=9606 GN=ALDH3A2 PE=1 SV=1 - [AL3A2_HUMAN]	26.19	10	11	33	485	54.8129	7.88428
P06744	Glucose-6-phosphate isomerase	GPI	Glucose-6-phosphate isomerase OS=Homo sapiens OX=9606 GN=GPI PE=1 SV=4 - [G6PI_HUMAN]	26.34	15	15	31	558	63.1072	8.32373
P0DP24	Calmodulin-2	CALM2	Calmodulin-2 OS=Homo sapiens OX=9606 GN=CALM2 PE=1 SV=1 - [CALM2_HUMAN]	57.72	6	8	37	149	16.8268	4.22119
O00159	Unconventional myosin-Ic	MYO1C	Unconventional myosin-Ic OS=Homo sapiens OX=9606 GN=MYO1C PE=1 SV=4 - [MYO1C_HUMAN]	25.49	23	23	34	1063	121.606	9.40771
Q07065	Cytoskeleton-associated protein 4	CKAP4	Cytoskeleton-associated protein 4 OS=Homo sapiens OX=9606 GN=CKAP4 PE=1 SV=2 - [CKAP4_HUMAN]	43.69	23	24	39	602	65.9827	5.92236
Q08211	ATP-dependent RNA helicase A	DHX9	ATP-dependent RNA helicase A OS=Homo sapiens OX=9606 GN=DHX9 PE=1 SV=4 - [DHX9_HUMAN]	18.27	20	20	30	1270	140.869	6.84424
P01023	Alpha-2-macroglobulin	A2M	Alpha-2-macroglobulin OS=Homo sapiens OX=9606 GN=A2M PE=1 SV=3 - [A2MG_HUMAN]	24.36	26	31	46	1474	163.188	6.45557
P51572	B-cell receptor-associated protein 31	BCAP31	B-cell receptor-associated protein 31 OS=Homo sapiens OX=9606 GN=BCAP31 PE=1 SV=3 - [BAP31_HUMAN]	47.15	14	14	33	246	27.974	8.44092
P50990	T-complex protein 1 subunit theta	CCT8	T-complex protein 1 subunit theta OS=Homo sapiens OX=9606 GN=CCT8 PE=1 SV=4 - [TCPQ_HUMAN]	36.68	19	19	30	548	59.5825	5.60498
P06753	Tropomyosin alpha-3 chain	TPM3	Tropomyosin alpha-3 chain OS=Homo sapiens OX=9606 GN=TPM3 PE=1 SV=2 - [TPM3_HUMAN]	35.09	4	13	40	285	32.9298	4.71631
P04004	Vitronectin	VTN	Vitronectin OS=Homo sapiens OX=9606 GN=VTN PE=1 SV=1 - [VTNC_HUMAN]	20.92	9	9	28	478	54.2712	5.79541
Q12805	EGF-containing fibulin-like extracellular matrix protein 1	EFEMP1	EGF-containing fibulin-like extracellular matrix protein 1 OS=Homo sapiens OX=9606 GN=EFEMP1 PE=1 SV=2 - [FBLN3_HUMAN]	28.4	10	10	22	493	54.6042	5.07178
P13010	X-ray repair cross-complementing protein 5	XRCC5	X-ray repair cross-complementing protein 5 OS=Homo sapiens OX=9606 GN=XRCC5 PE=1 SV=3 - [XRCC5_HUMAN]	23.22	15	15	25	732	82.6523	5.80811
P55786	Puromycin-sensitive aminopeptidase	NPEPPS	Puromycin-sensitive aminopeptidase OS=Homo sapiens OX=9606 GN=NPEPPS PE=1 SV=2 - [PSA_HUMAN]	19.37	15	15	22	919	103.211	5.71924
P06331	Immunoglobulin heavy variable 4-34	IGHV4-34	Immunoglobulin heavy variable 4-34 OS=Homo sapiens OX=9606 GN=IGHV4-34 PE=1 SV=2 - [HV434_HUMAN]	42.28	1	4	21	123	13.8061	9.33447
O00264	Membrane-associated progesterone receptor component 1	PGRMC1	Membrane-associated progesterone receptor component 1 OS=Homo sapiens OX=9606 GN=PGRMC1 PE=1 SV=3 - [PGRC1_HUMAN]	53.33	10	10	35	195	21.6578	4.70361
P15259	Phosphoglycerate mutase 2	PGAM2	Phosphoglycerate mutase 2 OS=Homo sapiens OX=9606 GN=PGAM2 PE=1 SV=3 - [PGAM2_HUMAN]	22.92	1	5	20	253	28.7478	8.88037
P62241	40S ribosomal protein S8	RPS8	40S ribosomal protein S8 OS=Homo sapiens OX=9606 GN=RPS8 PE=1 SV=2 - [RS8_HUMAN]	48.08	9	9	22	208	24.1902	10.3159
Q9BSJ8	Extended synaptotagmin-1	ESYT1	Extended synaptotagmin-1 OS=Homo sapiens OX=9606 GN=ESYT1 PE=1 SV=1 - [ESYT1_HUMAN]	18.93	17	17	23	1104	122.78	5.8335
Q8WUM4	Programmed cell death 6-interacting protein	PDCD6IP	Programmed cell death 6-interacting protein OS=Homo sapiens OX=9606 GN=PDCD6IP PE=1 SV=1 - [PDC6I_HUMAN]	28.69	23	23	33	868	95.9631	6.52197
P35858	Insulin-like growth factor-binding protein complex acid labile subunit	IGFALS	Insulin-like growth factor-binding protein complex acid labile subunit OS=Homo sapiens OX=9606 GN=IGFALS PE=1 SV=1 - [ALS_HUMAN]	18.18	9	9	17	605	65.9938	6.78564
Q9BTV4	Transmembrane protein 43	TMEM43	Transmembrane protein 43 OS=Homo sapiens OX=9606 GN=TMEM43 PE=1 SV=1 - [TMM43_HUMAN]	39.75	14	14	31	400	44.8472	8.1333
P31939	Bifunctional purine biosynthesis protein PURH	ATIC	Bifunctional purine biosynthesis protein PURH OS=Homo sapiens OX=9606 GN=ATIC PE=1 SV=3 - [PUR9_HUMAN]	28.89	13	13	21	592	64.5753	6.7124
Q14697	Neutral alpha-glucosidase AB	GANAB	Neutral alpha-glucosidase AB OS=Homo sapiens OX=9606 GN=GANAB PE=1 SV=3 - [GANAB_HUMAN]	24.36	21	21	33	944	106.807	6.13818
P0DP08	Immunoglobulin heavy variable 4-38-2	IGHV4-38-2	Immunoglobulin heavy variable 4-38-2 OS=Homo sapiens OX=9606 GN=IGHV4-38-2 PE=3 SV=1 - [HVD82_HUMAN]	44.44	1	4	21	117	13.0077	9.29053
P23284	Peptidyl-prolyl cis-trans isomerase B	PPIB	Peptidyl-prolyl cis-trans isomerase B OS=Homo sapiens OX=9606 GN=PPIB PE=1 SV=2 - [PPIB_HUMAN]	55.56	12	13	39	216	23.7275	9.40771
P34932	Heat shock 70 kDa protein 4	HSPA4	Heat shock 70 kDa protein 4 OS=Homo sapiens OX=9606 GN=HSPA4 PE=1 SV=4 - [HSP74_HUMAN]	31.9	20	21	31	840	94.2712	5.18604
P50502	Hsc70-interacting protein	ST13	Hsc70-interacting protein OS=Homo sapiens OX=9606 GN=ST13 PE=1 SV=2 - [F10A1_HUMAN]	22.22	7	7	20	369	41.3055	5.2749
P17987	T-complex protein 1 subunit alpha	TCP1	T-complex protein 1 subunit alpha OS=Homo sapiens OX=9606 GN=TCP1 PE=1 SV=1 - [TCPA_HUMAN]	28.6	14	14	17	556	60.3056	6.11279
P11216	Glycogen phosphorylase, brain form	PYGB	Glycogen phosphorylase, brain form OS=Homo sapiens OX=9606 GN=PYGB PE=1 SV=5 - [PYGB_HUMAN]	17.91	11	16	26	843	96.6345	6.85889
P04899	Guanine nucleotide-binding protein G(i) subunit alpha-2	GNAI2	Guanine nucleotide-binding protein G(i) subunit alpha-2 OS=Homo sapiens OX=9606 GN=GNAI2 PE=1 SV=3 - [GNAI2_HUMAN]	40.56	6	11	24	355	40.4251	5.5415
Q12906	Interleukin enhancer-binding factor 3	ILF3	Interleukin enhancer-binding factor 3 OS=Homo sapiens OX=9606 GN=ILF3 PE=1 SV=3 - [ILF3_HUMAN]	17.56	15	15	28	894	95.2791	8.76318
Q14103	Heterogeneous nuclear ribonucleoprotein D0	HNRNPD	Heterogeneous nuclear ribonucleoprotein D0 OS=Homo sapiens OX=9606 GN=HNRNPD PE=1 SV=1 - [HNRPD_HUMAN]	26.48	8	10	28	355	38.4103	7.81104
P07602	Prosaposin	PSAP	Prosaposin OS=Homo sapiens OX=9606 GN=PSAP PE=1 SV=2 - [SAP_HUMAN]	20.23	10	10	26	524	58.0739	5.17334
P20073	Annexin A7	ANXA7	Annexin A7 OS=Homo sapiens OX=9606 GN=ANXA7 PE=1 SV=3 - [ANXA7_HUMAN]	24.59	11	11	19	488	52.7058	5.68115
P04217	Alpha-1B-glycoprotein	A1BG	Alpha-1B-glycoprotein OS=Homo sapiens OX=9606 GN=A1BG PE=1 SV=4 - [A1BG_HUMAN]	27.88	10	10	25	495	54.2195	5.85889
P15559	NAD(P)H dehydrogenase [quinone] 1	NQO1	NAD(P)H dehydrogenase [quinone] 1 OS=Homo sapiens OX=9606 GN=NQO1 PE=1 SV=1 - [NQO1_HUMAN]	38.32	10	10	24	274	30.848	8.88037
P40227	T-complex protein 1 subunit zeta	CCT6A	T-complex protein 1 subunit zeta OS=Homo sapiens OX=9606 GN=CCT6A PE=1 SV=3 - [TCPZ_HUMAN]	29.57	13	13	18	531	57.9876	6.68311
P30153	Serine/threonine-protein phosphatase 2A 65 kDa regulatory subunit A alpha isoform	PPP2R1A	Serine/threonine-protein phosphatase 2A 65 kDa regulatory subunit A alpha isoform OS=Homo sapiens OX=9606 GN=PPP2R1A PE=1 SV=4 - [2AAA_HUMAN]	21.56	12	12	18	589	65.2669	5.10986
P12273	Prolactin-inducible protein	PIP	Prolactin-inducible protein OS=Homo sapiens OX=9606 GN=PIP PE=1 SV=1 - [PIP_HUMAN]	59.59	7	7	20	146	16.5618	8.04541
Q13561	Dynactin subunit 2	DCTN2	Dynactin subunit 2 OS=Homo sapiens OX=9606 GN=DCTN2 PE=1 SV=4 - [DCTN2_HUMAN]	44.14	15	15	18	401	44.2039	5.21143
P09871	Complement C1s subcomponent	C1S	Complement C1s subcomponent OS=Homo sapiens OX=9606 GN=C1S PE=1 SV=1 - [C1S_HUMAN]	29.51	16	16	28	688	76.6348	4.95752
Q8N0Y7	Probable phosphoglycerate mutase 4	PGAM4	Probable phosphoglycerate mutase 4 OS=Homo sapiens OX=9606 GN=PGAM4 PE=3 SV=1 - [PGAM4_HUMAN]	33.46	1	6	22	254	28.7588	6.65381
P39019	40S ribosomal protein S19	RPS19	40S ribosomal protein S19 OS=Homo sapiens OX=9606 GN=RPS19 PE=1 SV=2 - [RS19_HUMAN]	40	6	6	17	145	16.0505	10.3159
P05387	60S acidic ribosomal protein P2	RPLP2	60S acidic ribosomal protein P2 OS=Homo sapiens OX=9606 GN=RPLP2 PE=1 SV=1 - [RLA2_HUMAN]	24.35	3	3	11	115	11.6578	4.53857
P48444	Coatomer subunit delta	ARCN1	Coatomer subunit delta OS=Homo sapiens OX=9606 GN=ARCN1 PE=1 SV=1 - [COPD_HUMAN]	20.94	10	10	16	511	57.1741	6.21436
P27695	DNA-(apurinic or apyrimidinic site) lyase	APEX1	DNA-(apurinic or apyrimidinic site) lyase OS=Homo sapiens OX=9606 GN=APEX1 PE=1 SV=2 - [APEX1_HUMAN]	33.02	7	7	13	318	35.5322	8.11865
Q14974	Importin subunit beta-1	KPNB1	Importin subunit beta-1 OS=Homo sapiens OX=9606 GN=KPNB1 PE=1 SV=2 - [IMB1_HUMAN]	18.95	14	14	22	876	97.108	4.77979
P46063	ATP-dependent DNA helicase Q1	RECQL	ATP-dependent DNA helicase Q1 OS=Homo sapiens OX=9606 GN=RECQL PE=1 SV=3 - [RECQ1_HUMAN]	24.35	15	15	21	649	73.41	7.88428
Q16777	Histone H2A type 2-C	HIST2H2AC	Histone H2A type 2-C OS=Homo sapiens OX=9606 GN=HIST2H2AC PE=1 SV=4 - [H2A2C_HUMAN]	42.64	1	6	31	129	13.9798	10.9019
P49368	T-complex protein 1 subunit gamma	CCT3	T-complex protein 1 subunit gamma OS=Homo sapiens OX=9606 GN=CCT3 PE=1 SV=4 - [TCPG_HUMAN]	41.28	19	19	27	545	60.4953	6.49365
P35241	Radixin	RDX	Radixin OS=Homo sapiens OX=9606 GN=RDX PE=1 SV=1 - [RADI_HUMAN]	20.07	4	16	32	583	68.5214	6.3667
Q7Z7G0	Target of Nesh-SH3	ABI3BP	Target of Nesh-SH3 OS=Homo sapiens OX=9606 GN=ABI3BP PE=1 SV=1 - [TARSH_HUMAN]	22.6	18	18	27	1075	118.569	9.43701
Q7Z406	Myosin-14	MYH14	Myosin-14 OS=Homo sapiens OX=9606 GN=MYH14 PE=1 SV=2 - [MYH14_HUMAN]	6.67	5	12	20	1995	227.732	5.60498
P04080	Cystatin-B	CSTB	Cystatin-B OS=Homo sapiens OX=9606 GN=CSTB PE=1 SV=2 - [CYTB_HUMAN]	76.53	5	5	15	98	11.1326	7.56201
P83731	60S ribosomal protein L24	RPL24	60S ribosomal protein L24 OS=Homo sapiens OX=9606 GN=RPL24 PE=1 SV=1 - [RL24_HUMAN]	40.13	8	8	21	157	17.7679	11.2534
P31943	Heterogeneous nuclear ribonucleoprotein H	HNRNPH1	Heterogeneous nuclear ribonucleoprotein H OS=Homo sapiens OX=9606 GN=HNRNPH1 PE=1 SV=4 - [HNRH1_HUMAN]	21.83	5	8	15	449	49.1984	6.30322
Q9BTM1	Histone H2A.J	H2AFJ	Histone H2A.J OS=Homo sapiens OX=9606 GN=H2AFJ PE=1 SV=1 - [H2AJ_HUMAN]	42.64	1	6	29	129	14.0109	10.9019
P04908	Histone H2A type 1-B/E	HIST1H2AB	Histone H2A type 1-B/E OS=Homo sapiens OX=9606 GN=HIST1H2AB PE=1 SV=2 - [H2A1B_HUMAN]	43.08	2	6	28	130	14.127	11.0483
P21291	Cysteine and glycine-rich protein 1	CSRP1	Cysteine and glycine-rich protein 1 OS=Homo sapiens OX=9606 GN=CSRP1 PE=1 SV=3 - [CSRP1_HUMAN]	49.22	9	9	17	193	20.5538	8.57275
P09651	Heterogeneous nuclear ribonucleoprotein A1	HNRNPA1	Heterogeneous nuclear ribonucleoprotein A1 OS=Homo sapiens OX=9606 GN=HNRNPA1 PE=1 SV=5 - [ROA1_HUMAN]	25.27	6	9	18	372	38.7231	9.12939
P18085	ADP-ribosylation factor 4	ARF4	ADP-ribosylation factor 4 OS=Homo sapiens OX=9606 GN=ARF4 PE=1 SV=3 - [ARF4_HUMAN]	66.67	6	10	24	180	20.4977	7.13721
Q9BZQ8	Protein Niban	FAM129A	Protein Niban OS=Homo sapiens OX=9606 GN=FAM129A PE=1 SV=1 - [NIBAN_HUMAN]	20.69	17	17	25	928	103.07	4.77979
Q53GQ0	Very-long-chain 3-oxoacyl-CoA reductase	HSD17B12	Very-long-chain 3-oxoacyl-CoA reductase OS=Homo sapiens OX=9606 GN=HSD17B12 PE=1 SV=2 - [DHB12_HUMAN]	33.97	8	8	14	312	34.3022	9.31982
P13797	Plastin-3	PLS3	Plastin-3 OS=Homo sapiens OX=9606 GN=PLS3 PE=1 SV=4 - [PLST_HUMAN]	32.22	13	18	33	630	70.7662	5.60498
P01780	Immunoglobulin heavy variable 3-7	IGHV3-7	Immunoglobulin heavy variable 3-7 OS=Homo sapiens OX=9606 GN=IGHV3-7 PE=1 SV=2 - [HV307_HUMAN]	23.08	2	3	24	117	12.9344	6.56592
Q96CX2	BTB/POZ domain-containing protein KCTD12	KCTD12	BTB/POZ domain-containing protein KCTD12 OS=Homo sapiens OX=9606 GN=KCTD12 PE=1 SV=1 - [KCD12_HUMAN]	40	12	12	26	325	35.6787	5.64307
P61026	Ras-related protein Rab-10	RAB10	Ras-related protein Rab-10 OS=Homo sapiens OX=9606 GN=RAB10 PE=1 SV=1 - [RAB10_HUMAN]	27	3	6	21	200	22.5266	8.38232
P0DOX3	Immunoglobulin delta heavy chain		Immunoglobulin delta heavy chain OS=Homo sapiens OX=9606 PE=1 SV=1 - [IGD_HUMAN]	25.98	11	11	21	512	56.1891	8.01611
P30084	Enoyl-CoA hydratase, mitochondrial	ECHS1	Enoyl-CoA hydratase, mitochondrial OS=Homo sapiens OX=9606 GN=ECHS1 PE=1 SV=4 - [ECHM_HUMAN]	35.86	8	8	14	290	31.3671	8.07471
P50995	Annexin A11	ANXA11	Annexin A11 OS=Homo sapiens OX=9606 GN=ANXA11 PE=1 SV=1 - [ANX11_HUMAN]	28.71	13	13	21	505	54.3551	7.6499
Q96KP4	Cytosolic non-specific dipeptidase	CNDP2	Cytosolic non-specific dipeptidase OS=Homo sapiens OX=9606 GN=CNDP2 PE=1 SV=2 - [CNDP2_HUMAN]	30.74	12	12	23	475	52.8449	5.97314
Q07020	60S ribosomal protein L18	RPL18	60S ribosomal protein L18 OS=Homo sapiens OX=9606 GN=RPL18 PE=1 SV=2 - [RL18_HUMAN]	25.53	4	4	9	188	21.6211	11.7222
Q9UQ80	Proliferation-associated protein 2G4	PA2G4	Proliferation-associated protein 2G4 OS=Homo sapiens OX=9606 GN=PA2G4 PE=1 SV=3 - [PA2G4_HUMAN]	33.5	11	11	22	394	43.7592	6.55127
P54727	UV excision repair protein RAD23 homolog B	RAD23B	UV excision repair protein RAD23 homolog B OS=Homo sapiens OX=9606 GN=RAD23B PE=1 SV=1 - [RD23B_HUMAN]	13.94	4	6	18	409	43.1446	4.84326
Q9UHG3	Prenylcysteine oxidase 1	PCYOX1	Prenylcysteine oxidase 1 OS=Homo sapiens OX=9606 GN=PCYOX1 PE=1 SV=3 - [PCYOX_HUMAN]	29.5	13	13	21	505	56.6037	6.17627
P61106	Ras-related protein Rab-14	RAB14	Ras-related protein Rab-14 OS=Homo sapiens OX=9606 GN=RAB14 PE=1 SV=4 - [RAB14_HUMAN]	35.35	6	7	21	215	23.8819	6.21436
P23526	Adenosylhomocysteinase	AHCY	Adenosylhomocysteinase OS=Homo sapiens OX=9606 GN=AHCY PE=1 SV=4 - [SAHH_HUMAN]	35.88	13	14	27	432	47.6852	6.34131
P26641	Elongation factor 1-gamma	EEF1G	Elongation factor 1-gamma OS=Homo sapiens OX=9606 GN=EEF1G PE=1 SV=3 - [EF1G_HUMAN]	32.49	14	14	25	437	50.0871	6.66846
P40925	Malate dehydrogenase, cytoplasmic	MDH1	Malate dehydrogenase, cytoplasmic OS=Homo sapiens OX=9606 GN=MDH1 PE=1 SV=4 - [MDHC_HUMAN]	44.01	16	16	30	334	36.403	7.35693
Q9NVA2	Septin-11	SEPT11	Septin-11 OS=Homo sapiens OX=9606 GN=SEPT11 PE=1 SV=3 - [SEP11_HUMAN]	30.07	8	11	19	429	49.3672	6.81494
Q9H8H3	Methyltransferase-like protein 7A	METTL7A	Methyltransferase-like protein 7A OS=Homo sapiens OX=9606 GN=METTL7A PE=1 SV=1 - [MET7A_HUMAN]	24.59	5	5	12	244	28.3006	8.38232
Q9UBP4	Dickkopf-related protein 3	DKK3	Dickkopf-related protein 3 OS=Homo sapiens OX=9606 GN=DKK3 PE=1 SV=2 - [DKK3_HUMAN]	17.14	5	5	12	350	38.3651	4.65283
Q9Y285	Phenylalanine--tRNA ligase alpha subunit	FARSA	Phenylalanine--tRNA ligase alpha subunit OS=Homo sapiens OX=9606 GN=FARSA PE=1 SV=3 - [SYFA_HUMAN]	12.2	6	6	11	508	57.5275	7.79639
Q05682	Caldesmon	CALD1	Caldesmon OS=Homo sapiens OX=9606 GN=CALD1 PE=1 SV=3 - [CALD1_HUMAN]	25.22	20	20	29	793	93.1754	5.65576
P39023	60S ribosomal protein L3	RPL3	60S ribosomal protein L3 OS=Homo sapiens OX=9606 GN=RPL3 PE=1 SV=2 - [RL3_HUMAN]	31.02	13	13	26	403	46.0798	10.1841
P60953	Cell division control protein 42 homolog	CDC42	Cell division control protein 42 homolog OS=Homo sapiens OX=9606 GN=CDC42 PE=1 SV=2 - [CDC42_HUMAN]	41.36	6	7	22	191	21.245	6.55127
P18428	Lipopolysaccharide-binding protein	LBP	Lipopolysaccharide-binding protein OS=Homo sapiens OX=9606 GN=LBP PE=1 SV=3 - [LBP_HUMAN]	16.84	8	8	14	481	53.3499	6.69775
A0A075B6R2	Immunoglobulin heavy variable 4-4	IGHV4-4	Immunoglobulin heavy variable 4-4 OS=Homo sapiens OX=9606 GN=IGHV4-4 PE=3 SV=2 - [HV404_HUMAN]	24.79	1	3	15	117	12.8396	9.59814
P28838	Cytosol aminopeptidase	LAP3	Cytosol aminopeptidase OS=Homo sapiens OX=9606 GN=LAP3 PE=1 SV=3 - [AMPL_HUMAN]	20.62	7	7	14	519	56.1308	7.92822
Q15907	Ras-related protein Rab-11B	RAB11B	Ras-related protein Rab-11B OS=Homo sapiens OX=9606 GN=RAB11B PE=1 SV=4 - [RB11B_HUMAN]	50	11	11	17	218	24.4735	5.93506
P60903	Protein S100-A10	S100A10	Protein S100-A10 OS=Homo sapiens OX=9606 GN=S100A10 PE=1 SV=2 - [S10AA_HUMAN]	35.05	4	4	39	97	11.1955	7.37158
P55084	Trifunctional enzyme subunit beta, mitochondrial	HADHB	Trifunctional enzyme subunit beta, mitochondrial OS=Homo sapiens OX=9606 GN=HADHB PE=1 SV=3 - [ECHB_HUMAN]	29.75	14	15	25	474	51.2615	9.40771
P01764	Immunoglobulin heavy variable 3-23	IGHV3-23	Immunoglobulin heavy variable 3-23 OS=Homo sapiens OX=9606 GN=IGHV3-23 PE=1 SV=2 - [HV323_HUMAN]	37.61	1	3	17	117	12.5742	8.27979
Q96D15	Reticulocalbin-3	RCN3	Reticulocalbin-3 OS=Homo sapiens OX=9606 GN=RCN3 PE=1 SV=1 - [RCN3_HUMAN]	26.52	7	7	14	328	37.47	4.89404
Q10567	AP-1 complex subunit beta-1	AP1B1	AP-1 complex subunit beta-1 OS=Homo sapiens OX=9606 GN=AP1B1 PE=1 SV=2 - [AP1B1_HUMAN]	14.96	4	14	22	949	104.57	5.05908
P61006	Ras-related protein Rab-8A	RAB8A	Ras-related protein Rab-8A OS=Homo sapiens OX=9606 GN=RAB8A PE=1 SV=1 - [RAB8A_HUMAN]	20.77	1	5	22	207	23.6532	9.0708
Q9BUF5	Tubulin beta-6 chain	TUBB6	Tubulin beta-6 chain OS=Homo sapiens OX=9606 GN=TUBB6 PE=1 SV=1 - [TBB6_HUMAN]	25.34	1	9	16	446	49.825	4.88135
Q99832	T-complex protein 1 subunit eta	CCT7	T-complex protein 1 subunit eta OS=Homo sapiens OX=9606 GN=CCT7 PE=1 SV=2 - [TCPH_HUMAN]	21.18	10	10	14	543	59.3289	7.6499
Q92930	Ras-related protein Rab-8B	RAB8B	Ras-related protein Rab-8B OS=Homo sapiens OX=9606 GN=RAB8B PE=1 SV=2 - [RAB8B_HUMAN]	20.77	1	5	21	207	23.5691	9.0708
Q9UBX5	Fibulin-5	FBLN5	Fibulin-5 OS=Homo sapiens OX=9606 GN=FBLN5 PE=1 SV=1 - [FBLN5_HUMAN]	17.86	8	8	19	448	50.1467	4.729
P13497	Bone morphogenetic protein 1	BMP1	Bone morphogenetic protein 1 OS=Homo sapiens OX=9606 GN=BMP1 PE=1 SV=2 - [BMP1_HUMAN]	21.1	19	19	32	986	111.178	6.90283
O75367	Core histone macro-H2A.1	H2AFY	Core histone macro-H2A.1 OS=Homo sapiens OX=9606 GN=H2AFY PE=1 SV=4 - [H2AY_HUMAN]	38.44	9	10	12	372	39.5925	9.78857
P62906	60S ribosomal protein L10a	RPL10A	60S ribosomal protein L10a OS=Homo sapiens OX=9606 GN=RPL10A PE=1 SV=2 - [RL10A_HUMAN]	35.48	7	7	15	217	24.8155	9.93506
P18065	Insulin-like growth factor-binding protein 2	IGFBP2	Insulin-like growth factor-binding protein 2 OS=Homo sapiens OX=9606 GN=IGFBP2 PE=1 SV=2 - [IBP2_HUMAN]	32.92	9	9	18	325	34.7912	7.50342
P27816	Microtubule-associated protein 4	MAP4	Microtubule-associated protein 4 OS=Homo sapiens OX=9606 GN=MAP4 PE=1 SV=3 - [MAP4_HUMAN]	23.96	24	25	39	1152	120.93	5.42725
Q9H223	EH domain-containing protein 4	EHD4	EH domain-containing protein 4 OS=Homo sapiens OX=9606 GN=EHD4 PE=1 SV=1 - [EHD4_HUMAN]	16.64	5	11	23	541	61.1365	6.75635
P15880	40S ribosomal protein S2	RPS2	40S ribosomal protein S2 OS=Homo sapiens OX=9606 GN=RPS2 PE=1 SV=2 - [RS2_HUMAN]	35.15	11	11	19	293	31.3046	10.2427
P67936	Tropomyosin alpha-4 chain	TPM4	Tropomyosin alpha-4 chain OS=Homo sapiens OX=9606 GN=TPM4 PE=1 SV=3 - [TPM4_HUMAN]	43.95	5	14	32	248	28.5045	4.69092
P80303	Nucleobindin-2	NUCB2	Nucleobindin-2 OS=Homo sapiens OX=9606 GN=NUCB2 PE=1 SV=3 - [NUCB2_HUMAN]	25	8	8	14	420	50.1914	5.12256
P52597	Heterogeneous nuclear ribonucleoprotein F	HNRNPF	Heterogeneous nuclear ribonucleoprotein F OS=Homo sapiens OX=9606 GN=HNRNPF PE=1 SV=3 - [HNRPF_HUMAN]	15.42	3	5	11	415	45.6429	5.57959
P28066	Proteasome subunit alpha type-5	PSMA5	Proteasome subunit alpha type-5 OS=Homo sapiens OX=9606 GN=PSMA5 PE=1 SV=3 - [PSA5_HUMAN]	33.61	6	6	9	241	26.3942	4.79248
P01768	Immunoglobulin heavy variable 3-30	IGHV3-30	Immunoglobulin heavy variable 3-30 OS=Homo sapiens OX=9606 GN=IGHV3-30 PE=1 SV=2 - [HV330_HUMAN]	37.61	2	4	28	117	12.9384	8.92432
P35268	60S ribosomal protein L22	RPL22	60S ribosomal protein L22 OS=Homo sapiens OX=9606 GN=RPL22 PE=1 SV=2 - [RL22_HUMAN]	35.16	4	4	9	128	14.7778	9.18799
Q15631	Translin	TSN	Translin OS=Homo sapiens OX=9606 GN=TSN PE=1 SV=1 - [TSN_HUMAN]	31.58	7	7	18	228	26.1668	6.44287
P20810	Calpastatin	CAST	Calpastatin OS=Homo sapiens OX=9606 GN=CAST PE=1 SV=4 - [ICAL_HUMAN]	21.89	14	14	20	708	76.5263	5.07178
O94973	AP-2 complex subunit alpha-2	AP2A2	AP-2 complex subunit alpha-2 OS=Homo sapiens OX=9606 GN=AP2A2 PE=1 SV=2 - [AP2A2_HUMAN]	20.34	8	17	23	939	103.895	6.96143
P18124	60S ribosomal protein L7	RPL7	60S ribosomal protein L7 OS=Homo sapiens OX=9606 GN=RPL7 PE=1 SV=1 - [RL7_HUMAN]	34.68	8	8	15	248	29.2072	10.6528
P16152	Carbonyl reductase [NADPH] 1	CBR1	Carbonyl reductase [NADPH] 1 OS=Homo sapiens OX=9606 GN=CBR1 PE=1 SV=3 - [CBR1_HUMAN]	52.35	10	10	17	277	30.3559	8.32373
P25788	Proteasome subunit alpha type-3	PSMA3	Proteasome subunit alpha type-3 OS=Homo sapiens OX=9606 GN=PSMA3 PE=1 SV=2 - [PSA3_HUMAN]	31.37	7	7	12	255	28.4151	5.32568
P23142	Fibulin-1	FBLN1	Fibulin-1 OS=Homo sapiens OX=9606 GN=FBLN1 PE=1 SV=4 - [FBLN1_HUMAN]	22.48	13	13	16	703	77.1624	5.22412
P61247	40S ribosomal protein S3a	RPS3A	40S ribosomal protein S3a OS=Homo sapiens OX=9606 GN=RPS3A PE=1 SV=2 - [RS3A_HUMAN]	41.29	11	11	18	264	29.9257	9.72998
P26599	Polypyrimidine tract-binding protein 1	PTBP1	Polypyrimidine tract-binding protein 1 OS=Homo sapiens OX=9606 GN=PTBP1 PE=1 SV=1 - [PTBP1_HUMAN]	22.98	10	10	13	531	57.1856	9.17334
P20908	Collagen alpha-1(V) chain	COL5A1	Collagen alpha-1(V) chain OS=Homo sapiens OX=9606 GN=COL5A1 PE=1 SV=3 - [CO5A1_HUMAN]	4.73	6	8	24	1838	183.447	5.05908
P51991	Heterogeneous nuclear ribonucleoprotein A3	HNRNPA3	Heterogeneous nuclear ribonucleoprotein A3 OS=Homo sapiens OX=9606 GN=HNRNPA3 PE=1 SV=2 - [ROA3_HUMAN]	17.2	4	7	15	378	39.5706	9.01221
P78417	Glutathione S-transferase omega-1	GSTO1	Glutathione S-transferase omega-1 OS=Homo sapiens OX=9606 GN=GSTO1 PE=1 SV=2 - [GSTO1_HUMAN]	45.64	12	12	19	241	27.548	6.59521
P01033	Metalloproteinase inhibitor 1	TIMP1	Metalloproteinase inhibitor 1 OS=Homo sapiens OX=9606 GN=TIMP1 PE=1 SV=1 - [TIMP1_HUMAN]	28.02	5	5	12	207	23.1555	8.104
Q01469	Fatty acid-binding protein 5	FABP5	Fatty acid-binding protein 5 OS=Homo sapiens OX=9606 GN=FABP5 PE=1 SV=3 - [FABP5_HUMAN]	71.11	9	9	15	135	15.1546	7.00537
P62750	60S ribosomal protein L23a	RPL23A	60S ribosomal protein L23a OS=Homo sapiens OX=9606 GN=RPL23A PE=1 SV=1 - [RL23A_HUMAN]	42.31	7	7	19	156	17.6841	10.4478
Q12905	Interleukin enhancer-binding factor 2	ILF2	Interleukin enhancer-binding factor 2 OS=Homo sapiens OX=9606 GN=ILF2 PE=1 SV=2 - [ILF2_HUMAN]	28.97	9	9	15	390	43.0352	5.26221
P48047	ATP synthase subunit O, mitochondrial	ATP5PO	ATP synthase subunit O, mitochondrial OS=Homo sapiens OX=9606 GN=ATP5PO PE=1 SV=1 - [ATPO_HUMAN]	41.78	8	8	13	213	23.2627	9.96436
P39656	Dolichyl-diphosphooligosaccharide--protein glycosyltransferase 48 kDa subunit	DDOST	Dolichyl-diphosphooligosaccharide--protein glycosyltransferase 48 kDa subunit OS=Homo sapiens OX=9606 GN=DDOST PE=1 SV=4 - [OST48_HUMAN]	26.97	10	10	18	456	50.769	6.55127
P23246	Splicing factor, proline- and glutamine-rich	SFPQ	Splicing factor, proline- and glutamine-rich OS=Homo sapiens OX=9606 GN=SFPQ PE=1 SV=2 - [SFPQ_HUMAN]	17.26	10	11	19	707	76.1016	9.43701
O75882	Attractin	ATRN	Attractin OS=Homo sapiens OX=9606 GN=ATRN PE=1 SV=2 - [ATRN_HUMAN]	9.38	15	15	20	1429	158.432	7.31299
P36222	Chitinase-3-like protein 1	CHI3L1	Chitinase-3-like protein 1 OS=Homo sapiens OX=9606 GN=CHI3L1 PE=1 SV=2 - [CH3L1_HUMAN]	33.94	10	10	13	383	42.5984	8.45557
Q01813	ATP-dependent 6-phosphofructokinase, platelet type	PFKP	ATP-dependent 6-phosphofructokinase, platelet type OS=Homo sapiens OX=9606 GN=PFKP PE=1 SV=2 - [PFKAP_HUMAN]	16.96	11	12	16	784	85.5415	7.54736
Q9HC38	Glyoxalase domain-containing protein 4	GLOD4	Glyoxalase domain-containing protein 4 OS=Homo sapiens OX=9606 GN=GLOD4 PE=1 SV=1 - [GLOD4_HUMAN]	34.82	10	10	19	313	34.7713	5.60498
O95274	Ly6/PLAUR domain-containing protein 3	LYPD3	Ly6/PLAUR domain-containing protein 3 OS=Homo sapiens OX=9606 GN=LYPD3 PE=1 SV=2 - [LYPD3_HUMAN]	19.36	6	6	11	346	35.9476	7.75244
P63092	Guanine nucleotide-binding protein G(s) subunit alpha isoforms short	GNAS	Guanine nucleotide-binding protein G(s) subunit alpha isoforms short OS=Homo sapiens OX=9606 GN=GNAS PE=1 SV=1 - [GNAS2_HUMAN]	14.97	5	6	10	394	45.6359	5.8208
P27918	Properdin	CFP	Properdin OS=Homo sapiens OX=9606 GN=CFP PE=1 SV=2 - [PROP_HUMAN]	35.61	13	14	25	469	51.242	7.89893
P07384	Calpain-1 catalytic subunit	CAPN1	Calpain-1 catalytic subunit OS=Homo sapiens OX=9606 GN=CAPN1 PE=1 SV=1 - [CAN1_HUMAN]	29.13	18	18	29	714	81.8382	5.66846
O43399	Tumor protein D54	TPD52L2	Tumor protein D54 OS=Homo sapiens OX=9606 GN=TPD52L2 PE=1 SV=2 - [TPD54_HUMAN]	44.66	8	8	18	206	22.2243	5.36377
P17931	Galectin-3	LGALS3	Galectin-3 OS=Homo sapiens OX=9606 GN=LGALS3 PE=1 SV=5 - [LEG3_HUMAN]	22.8	6	6	26	250	26.1361	8.55811
P01036	Cystatin-S	CST4	Cystatin-S OS=Homo sapiens OX=9606 GN=CST4 PE=1 SV=3 - [CYTS_HUMAN]	49.65	5	5	7	141	16.204	5.021
P07099	Epoxide hydrolase 1	EPHX1	Epoxide hydrolase 1 OS=Homo sapiens OX=9606 GN=EPHX1 PE=1 SV=1 - [HYEP_HUMAN]	28.35	13	13	19	455	52.915	7.25439
P43353	Aldehyde dehydrogenase family 3 member B1	ALDH3B1	Aldehyde dehydrogenase family 3 member B1 OS=Homo sapiens OX=9606 GN=ALDH3B1 PE=1 SV=1 - [AL3B1_HUMAN]	5.56	1	2	18	468	51.8066	7.62061
O14818	Proteasome subunit alpha type-7	PSMA7	Proteasome subunit alpha type-7 OS=Homo sapiens OX=9606 GN=PSMA7 PE=1 SV=1 - [PSA7_HUMAN]	32.26	7	7	15	248	27.8696	8.45557
P11586	C-1-tetrahydrofolate synthase, cytoplasmic	MTHFD1	C-1-tetrahydrofolate synthase, cytoplasmic OS=Homo sapiens OX=9606 GN=MTHFD1 PE=1 SV=3 - [C1TC_HUMAN]	18.18	17	17	23	935	101.495	7.29834
Q6UX71	Plexin domain-containing protein 2	PLXDC2	Plexin domain-containing protein 2 OS=Homo sapiens OX=9606 GN=PLXDC2 PE=1 SV=1 - [PXDC2_HUMAN]	19.09	9	9	14	529	59.5455	6.45557
P62277	40S ribosomal protein S13	RPS13	40S ribosomal protein S13 OS=Homo sapiens OX=9606 GN=RPS13 PE=1 SV=2 - [RS13_HUMAN]	55.63	9	9	17	151	17.2117	10.5356
P49755	Transmembrane emp24 domain-containing protein 10	TMED10	Transmembrane emp24 domain-containing protein 10 OS=Homo sapiens OX=9606 GN=TMED10 PE=1 SV=2 - [TMEDA_HUMAN]	37.44	7	7	17	219	24.96	7.44482
Q13642	Four and a half LIM domains protein 1	FHL1	Four and a half LIM domains protein 1 OS=Homo sapiens OX=9606 GN=FHL1 PE=1 SV=4 - [FHL1_HUMAN]	21.67	5	5	13	323	36.2386	8.96826
P62424	60S ribosomal protein L7a	RPL7A	60S ribosomal protein L7a OS=Homo sapiens OX=9606 GN=RPL7A PE=1 SV=2 - [RL7A_HUMAN]	25.94	7	7	13	266	29.977	10.6089
P13798	Acylamino-acid-releasing enzyme	APEH	Acylamino-acid-releasing enzyme OS=Homo sapiens OX=9606 GN=APEH PE=1 SV=4 - [ACPH_HUMAN]	15.03	9	9	13	732	81.1726	5.47803
Q99729	Heterogeneous nuclear ribonucleoprotein A/B	HNRNPAB	Heterogeneous nuclear ribonucleoprotein A/B OS=Homo sapiens OX=9606 GN=HNRNPAB PE=1 SV=2 - [ROAA_HUMAN]	23.49	7	8	12	332	36.2024	8.20654
Q7KZF4	Staphylococcal nuclease domain-containing protein 1	SND1	Staphylococcal nuclease domain-containing protein 1 OS=Homo sapiens OX=9606 GN=SND1 PE=1 SV=1 - [SND1_HUMAN]	24.4	21	21	26	910	101.934	7.1665
O15144	Actin-related protein 2/3 complex subunit 2	ARPC2	Actin-related protein 2/3 complex subunit 2 OS=Homo sapiens OX=9606 GN=ARPC2 PE=1 SV=1 - [ARPC2_HUMAN]	31.33	10	10	18	300	34.3115	7.35693
P40121	Macrophage-capping protein	CAPG	Macrophage-capping protein OS=Homo sapiens OX=9606 GN=CAPG PE=1 SV=2 - [CAPG_HUMAN]	22.99	7	7	13	348	38.4745	6.18896
P01833	Polymeric immunoglobulin receptor	PIGR	Polymeric immunoglobulin receptor OS=Homo sapiens OX=9606 GN=PIGR PE=1 SV=4 - [PIGR_HUMAN]	15.31	11	11	18	764	83.2317	5.74463
Q13740	CD166 antigen	ALCAM	CD166 antigen OS=Homo sapiens OX=9606 GN=ALCAM PE=1 SV=2 - [CD166_HUMAN]	17.5	8	8	14	583	65.0611	6.25244
P45974	Ubiquitin carboxyl-terminal hydrolase 5	USP5	Ubiquitin carboxyl-terminal hydrolase 5 OS=Homo sapiens OX=9606 GN=USP5 PE=1 SV=2 - [UBP5_HUMAN]	20.51	14	15	22	858	95.7253	5.03369
Q99714	3-hydroxyacyl-CoA dehydrogenase type-2	HSD17B10	3-hydroxyacyl-CoA dehydrogenase type-2 OS=Homo sapiens OX=9606 GN=HSD17B10 PE=1 SV=3 - [HCD2_HUMAN]	36.78	7	7	13	261	26.9061	7.78174
O43491	Band 4.1-like protein 2	EPB41L2	Band 4.1-like protein 2 OS=Homo sapiens OX=9606 GN=EPB41L2 PE=1 SV=1 - [E41L2_HUMAN]	21.49	14	18	28	1005	112.519	5.43994
P63244	Receptor of activated protein C kinase 1	RACK1	Receptor of activated protein C kinase 1 OS=Homo sapiens OX=9606 GN=RACK1 PE=1 SV=3 - [RACK1_HUMAN]	36.28	13	13	21	317	35.0546	7.69385
Q96CW1	AP-2 complex subunit mu	AP2M1	AP-2 complex subunit mu OS=Homo sapiens OX=9606 GN=AP2M1 PE=1 SV=2 - [AP2M1_HUMAN]	30.34	14	14	19	435	49.623	9.53955
P62081	40S ribosomal protein S7	RPS7	40S ribosomal protein S7 OS=Homo sapiens OX=9606 GN=RPS7 PE=1 SV=1 - [RS7_HUMAN]	35.05	6	6	16	194	22.1133	10.0962
Q13162	Peroxiredoxin-4	PRDX4	Peroxiredoxin-4 OS=Homo sapiens OX=9606 GN=PRDX4 PE=1 SV=1 - [PRDX4_HUMAN]	43.91	7	9	18	271	30.5208	6.29053
P61956	Small ubiquitin-related modifier 2	SUMO2	Small ubiquitin-related modifier 2 OS=Homo sapiens OX=9606 GN=SUMO2 PE=1 SV=3 - [SUMO2_HUMAN]	12.63	1	1	5	95	10.8644	5.50342
Q16851	UTP--glucose-1-phosphate uridylyltransferase	UGP2	UTP--glucose-1-phosphate uridylyltransferase OS=Homo sapiens OX=9606 GN=UGP2 PE=1 SV=5 - [UGPA_HUMAN]	25.98	11	11	18	508	56.9047	8.14795
P40926	Malate dehydrogenase, mitochondrial	MDH2	Malate dehydrogenase, mitochondrial OS=Homo sapiens OX=9606 GN=MDH2 PE=1 SV=3 - [MDHM_HUMAN]	32.84	9	9	12	338	35.4807	8.67529
P05109	Protein S100-A8	S100A8	Protein S100-A8 OS=Homo sapiens OX=9606 GN=S100A8 PE=1 SV=1 - [S10A8_HUMAN]	55.91	6	6	16	93	10.8276	7.03467
Q96QK1	Vacuolar protein sorting-associated protein 35	VPS35	Vacuolar protein sorting-associated protein 35 OS=Homo sapiens OX=9606 GN=VPS35 PE=1 SV=2 - [VPS35_HUMAN]	17.09	12	12	14	796	91.6489	5.49072
P01591	Immunoglobulin J chain	JCHAIN	Immunoglobulin J chain OS=Homo sapiens OX=9606 GN=JCHAIN PE=1 SV=4 - [IGJ_HUMAN]	41.51	6	6	17	159	18.087	5.23682
Q01105	Protein SET	SET	Protein SET OS=Homo sapiens OX=9606 GN=SET PE=1 SV=3 - [SET_HUMAN]	18.97	5	5	17	290	33.4687	4.32275
Q9UBM4	Opticin	OPTC	Opticin OS=Homo sapiens OX=9606 GN=OPTC PE=1 SV=1 - [OPT_HUMAN]	21.39	6	6	11	332	37.2374	5.59229
P28072	Proteasome subunit beta type-6	PSMB6	Proteasome subunit beta type-6 OS=Homo sapiens OX=9606 GN=PSMB6 PE=1 SV=4 - [PSB6_HUMAN]	19.67	5	5	11	239	25.3414	4.91943
Q9Y265	RuvB-like 1	RUVBL1	RuvB-like 1 OS=Homo sapiens OX=9606 GN=RUVBL1 PE=1 SV=1 - [RUVB1_HUMAN]	21.49	8	8	10	456	50.1963	6.41748
P30043	Flavin reductase (NADPH)	BLVRB	Flavin reductase (NADPH) OS=Homo sapiens OX=9606 GN=BLVRB PE=1 SV=3 - [BLVRB_HUMAN]	29.61	6	6	12	206	22.1054	7.6499
P60033	CD81 antigen	CD81	CD81 antigen OS=Homo sapiens OX=9606 GN=CD81 PE=1 SV=1 - [CD81_HUMAN]	8.47	1	1	4	236	25.7921	5.2876
P00367	Glutamate dehydrogenase 1, mitochondrial	GLUD1	Glutamate dehydrogenase 1, mitochondrial OS=Homo sapiens OX=9606 GN=GLUD1 PE=1 SV=2 - [DHE3_HUMAN]	20.07	10	10	17	558	61.3592	7.79639
Q15019	Septin-2	SEPT2	Septin-2 OS=Homo sapiens OX=9606 GN=SEPT2 PE=1 SV=1 - [SEPT2_HUMAN]	26.59	8	8	15	361	41.4613	6.59521
P28482	Mitogen-activated protein kinase 1	MAPK1	Mitogen-activated protein kinase 1 OS=Homo sapiens OX=9606 GN=MAPK1 PE=1 SV=3 - [MK01_HUMAN]	25	6	8	15	360	41.3632	6.97607
O95573	Long-chain-fatty-acid--CoA ligase 3	ACSL3	Long-chain-fatty-acid--CoA ligase 3 OS=Homo sapiens OX=9606 GN=ACSL3 PE=1 SV=3 - [ACSL3_HUMAN]	22.64	10	12	17	720	80.3683	8.38232
O75874	Isocitrate dehydrogenase [NADP] cytoplasmic	IDH1	Isocitrate dehydrogenase [NADP] cytoplasmic OS=Homo sapiens OX=9606 GN=IDH1 PE=1 SV=2 - [IDHC_HUMAN]	30.92	15	15	22	414	46.6295	7.00537
P47755	F-actin-capping protein subunit alpha-2	CAPZA2	F-actin-capping protein subunit alpha-2 OS=Homo sapiens OX=9606 GN=CAPZA2 PE=1 SV=3 - [CAZA2_HUMAN]	40.91	6	8	15	286	32.9286	5.84619
P13861	cAMP-dependent protein kinase type II-alpha regulatory subunit	PRKAR2A	cAMP-dependent protein kinase type II-alpha regulatory subunit OS=Homo sapiens OX=9606 GN=PRKAR2A PE=1 SV=2 - [KAP2_HUMAN]	38.12	15	15	26	404	45.49	5.07178
P06748	Nucleophosmin	NPM1	Nucleophosmin OS=Homo sapiens OX=9606 GN=NPM1 PE=1 SV=2 - [NPM_HUMAN]	23.81	6	6	12	294	32.5548	4.77979
O95782	AP-2 complex subunit alpha-1	AP2A1	AP-2 complex subunit alpha-1 OS=Homo sapiens OX=9606 GN=AP2A1 PE=1 SV=3 - [AP2A1_HUMAN]	18.83	9	18	22	977	107.478	7.03467
P13716	Delta-aminolevulinic acid dehydratase	ALAD	Delta-aminolevulinic acid dehydratase OS=Homo sapiens OX=9606 GN=ALAD PE=1 SV=1 - [HEM2_HUMAN]	15.15	4	4	7	330	36.2714	6.78564
P35998	26S proteasome regulatory subunit 7	PSMC2	26S proteasome regulatory subunit 7 OS=Homo sapiens OX=9606 GN=PSMC2 PE=1 SV=3 - [PRS7_HUMAN]	29.79	11	11	12	433	48.6031	5.94775
P12107	Collagen alpha-1(XI) chain	COL11A1	Collagen alpha-1(XI) chain OS=Homo sapiens OX=9606 GN=COL11A1 PE=1 SV=4 - [COBA1_HUMAN]	1.77	2	4	20	1806	180.954	5.17334
Q00577	Transcriptional activator protein Pur-alpha	PURA	Transcriptional activator protein Pur-alpha OS=Homo sapiens OX=9606 GN=PURA PE=1 SV=2 - [PURA_HUMAN]	20.5	6	6	13	322	34.8894	6.44287
P25398	40S ribosomal protein S12	RPS12	40S ribosomal protein S12 OS=Homo sapiens OX=9606 GN=RPS12 PE=1 SV=3 - [RS12_HUMAN]	40.15	5	5	15	132	14.5055	7.21045
Q92841	Probable ATP-dependent RNA helicase DDX17	DDX17	Probable ATP-dependent RNA helicase DDX17 OS=Homo sapiens OX=9606 GN=DDX17 PE=1 SV=2 - [DDX17_HUMAN]	14.81	6	10	16	729	80.222	8.26514
P61586	Transforming protein RhoA	RHOA	Transforming protein RhoA OS=Homo sapiens OX=9606 GN=RHOA PE=1 SV=1 - [RHOA_HUMAN]	53.37	3	9	22	193	21.7541	6.1001
Q9UL46	Proteasome activator complex subunit 2	PSME2	Proteasome activator complex subunit 2 OS=Homo sapiens OX=9606 GN=PSME2 PE=1 SV=4 - [PSME2_HUMAN]	31.8	7	7	12	239	27.3843	5.73193
P05546	Heparin cofactor 2	SERPIND1	Heparin cofactor 2 OS=Homo sapiens OX=9606 GN=SERPIND1 PE=1 SV=3 - [HEP2_HUMAN]	25.05	11	11	14	499	57.0342	6.90283
P05141	ADP/ATP translocase 2	SLC25A5	ADP/ATP translocase 2 OS=Homo sapiens OX=9606 GN=SLC25A5 PE=1 SV=7 - [ADT2_HUMAN]	37.25	3	12	19	298	32.8312	9.68604
P06703	Protein S100-A6	S100A6	Protein S100-A6 OS=Homo sapiens OX=9606 GN=S100A6 PE=1 SV=1 - [S10A6_HUMAN]	34.44	5	5	33	90	10.1733	5.47803
A0FGR8	Extended synaptotagmin-2	ESYT2	Extended synaptotagmin-2 OS=Homo sapiens OX=9606 GN=ESYT2 PE=1 SV=1 - [ESYT2_HUMAN]	9.99	8	8	10	921	102.294	9.26123
P35237	Serpin B6	SERPINB6	Serpin B6 OS=Homo sapiens OX=9606 GN=SERPINB6 PE=1 SV=3 - [SPB6_HUMAN]	32.71	8	9	13	376	42.5941	5.2749
P15104	Glutamine synthetase	GLUL	Glutamine synthetase OS=Homo sapiens OX=9606 GN=GLUL PE=1 SV=4 - [GLNA_HUMAN]	20.38	8	8	21	373	42.0373	6.88818
P61020	Ras-related protein Rab-5B	RAB5B	Ras-related protein Rab-5B OS=Homo sapiens OX=9606 GN=RAB5B PE=1 SV=1 - [RAB5B_HUMAN]	28.84	3	5	10	215	23.6919	8.1333
P00387	NADH-cytochrome b5 reductase 3	CYB5R3	NADH-cytochrome b5 reductase 3 OS=Homo sapiens OX=9606 GN=CYB5R3 PE=1 SV=3 - [NB5R3_HUMAN]	20.27	5	5	13	301	34.2127	7.59131
Q13151	Heterogeneous nuclear ribonucleoprotein A0	HNRNPA0	Heterogeneous nuclear ribonucleoprotein A0 OS=Homo sapiens OX=9606 GN=HNRNPA0 PE=1 SV=1 - [ROA0_HUMAN]	33.11	6	8	15	305	30.8218	9.29053
A0A0J9YXX1	Immunoglobulin heavy variable 5-10-1	IGHV5-10-1	Immunoglobulin heavy variable 5-10-1 OS=Homo sapiens OX=9606 GN=IGHV5-10-1 PE=3 SV=1 - [HV5X1_HUMAN]	26.5	1	3	9	117	12.7643	8.27979
P43686	26S proteasome regulatory subunit 6B	PSMC4	26S proteasome regulatory subunit 6B OS=Homo sapiens OX=9606 GN=PSMC4 PE=1 SV=2 - [PRS6B_HUMAN]	21.53	6	8	10	418	47.3365	5.21143
P00746	Complement factor D	CFD	Complement factor D OS=Homo sapiens OX=9606 GN=CFD PE=1 SV=5 - [CFAD_HUMAN]	37.55	5	5	9	253	27.0159	7.7085
P20962	Parathymosin	PTMS	Parathymosin OS=Homo sapiens OX=9606 GN=PTMS PE=1 SV=2 - [PTMS_HUMAN]	10.78	1	1	5	102	11.5232	4.15771
Q15417	Calponin-3	CNN3	Calponin-3 OS=Homo sapiens OX=9606 GN=CNN3 PE=1 SV=1 - [CNN3_HUMAN]	25.53	5	7	16	329	36.3908	6.04932
A0A0C4DH68	Immunoglobulin kappa variable 2-24	IGKV2-24	Immunoglobulin kappa variable 2-24 OS=Homo sapiens OX=9606 GN=IGKV2-24 PE=3 SV=1 - [KV224_HUMAN]	16.67	1	2	7	120	13.0706	8.52881
P05091	Aldehyde dehydrogenase, mitochondrial	ALDH2	Aldehyde dehydrogenase, mitochondrial OS=Homo sapiens OX=9606 GN=ALDH2 PE=1 SV=2 - [ALDH2_HUMAN]	25.53	9	11	14	517	56.3456	7.04932
O95302	Peptidyl-prolyl cis-trans isomerase FKBP9	FKBP9	Peptidyl-prolyl cis-trans isomerase FKBP9 OS=Homo sapiens OX=9606 GN=FKBP9 PE=1 SV=2 - [FKBP9_HUMAN]	18.95	9	9	15	570	63.0435	5.08447
P08708	40S ribosomal protein S17	RPS17	40S ribosomal protein S17 OS=Homo sapiens OX=9606 GN=RPS17 PE=1 SV=2 - [RS17_HUMAN]	54.81	5	5	12	135	15.5404	9.84717
P51858	Hepatoma-derived growth factor	HDGF	Hepatoma-derived growth factor OS=Homo sapiens OX=9606 GN=HDGF PE=1 SV=1 - [HDGF_HUMAN]	45	9	10	19	240	26.7719	4.729
Q13126	S-methyl-5'-thioadenosine phosphorylase	MTAP	S-methyl-5'-thioadenosine phosphorylase OS=Homo sapiens OX=9606 GN=MTAP PE=1 SV=2 - [MTAP_HUMAN]	21.91	4	4	7	283	31.2158	7.18115
P30050	60S ribosomal protein L12	RPL12	60S ribosomal protein L12 OS=Homo sapiens OX=9606 GN=RPL12 PE=1 SV=1 - [RL12_HUMAN]	48.48	6	6	12	165	17.8075	9.42236
Q9UQP3	Tenascin-N	TNN	Tenascin-N OS=Homo sapiens OX=9606 GN=TNN PE=1 SV=2 - [TENN_HUMAN]	11.01	12	12	18	1299	143.944	5.63037
Q7Z5L7	Podocan	PODN	Podocan OS=Homo sapiens OX=9606 GN=PODN PE=1 SV=2 - [PODN_HUMAN]	17.46	9	9	11	613	68.9335	6.99072
P46459	Vesicle-fusing ATPase	NSF	Vesicle-fusing ATPase OS=Homo sapiens OX=9606 GN=NSF PE=1 SV=3 - [NSF_HUMAN]	14.78	10	10	12	744	82.5421	6.94678
Q9UGT4	Sushi domain-containing protein 2	SUSD2	Sushi domain-containing protein 2 OS=Homo sapiens OX=9606 GN=SUSD2 PE=1 SV=1 - [SUSD2_HUMAN]	16.55	10	10	15	822	90.1497	6.27783
Q15181	Inorganic pyrophosphatase	PPA1	Inorganic pyrophosphatase OS=Homo sapiens OX=9606 GN=PPA1 PE=1 SV=2 - [IPYR_HUMAN]	56.06	14	14	22	289	32.6392	5.85889
P14866	Heterogeneous nuclear ribonucleoprotein L	HNRNPL	Heterogeneous nuclear ribonucleoprotein L OS=Homo sapiens OX=9606 GN=HNRNPL PE=1 SV=2 - [HNRPL_HUMAN]	19.86	10	10	16	589	64.0924	8.22119
P27635	60S ribosomal protein L10	RPL10	60S ribosomal protein L10 OS=Homo sapiens OX=9606 GN=RPL10 PE=1 SV=4 - [RL10_HUMAN]	32.71	7	7	15	214	24.5879	10.0815
P0C0S5	Histone H2A.Z	H2AFZ	Histone H2A.Z OS=Homo sapiens OX=9606 GN=H2AFZ PE=1 SV=2 - [H2AZ_HUMAN]	31.25	2	4	19	128	13.5446	10.5796
P50991	T-complex protein 1 subunit delta	CCT4	T-complex protein 1 subunit delta OS=Homo sapiens OX=9606 GN=CCT4 PE=1 SV=4 - [TCPD_HUMAN]	19.85	9	10	16	539	57.8878	7.82568
Q15363	Transmembrane emp24 domain-containing protein 2	TMED2	Transmembrane emp24 domain-containing protein 2 OS=Homo sapiens OX=9606 GN=TMED2 PE=1 SV=1 - [TMED2_HUMAN]	35.32	7	7	13	201	22.7464	5.17334
P78527	DNA-dependent protein kinase catalytic subunit	PRKDC	DNA-dependent protein kinase catalytic subunit OS=Homo sapiens OX=9606 GN=PRKDC PE=1 SV=3 - [PRKDC_HUMAN]	5.69	23	23	25	4128	468.788	7.12256
Q9UKU9	Angiopoietin-related protein 2	ANGPTL2	Angiopoietin-related protein 2 OS=Homo sapiens OX=9606 GN=ANGPTL2 PE=1 SV=1 - [ANGL2_HUMAN]	21.91	9	9	10	493	57.0684	7.53271
P84085	ADP-ribosylation factor 5	ARF5	ADP-ribosylation factor 5 OS=Homo sapiens OX=9606 GN=ARF5 PE=1 SV=2 - [ARF5_HUMAN]	41.11	1	6	13	180	20.5166	6.78564
P16615	Sarcoplasmic/endoplasmic reticulum calcium ATPase 2	ATP2A2	Sarcoplasmic/endoplasmic reticulum calcium ATPase 2 OS=Homo sapiens OX=9606 GN=ATP2A2 PE=1 SV=1 - [AT2A2_HUMAN]	14.78	10	10	13	1042	114.683	5.33838
A0A075B6K5	Immunoglobulin lambda variable 3-9	IGLV3-9	Immunoglobulin lambda variable 3-9 OS=Homo sapiens OX=9606 GN=IGLV3-9 PE=3 SV=1 - [LV39_HUMAN]	33.04	3	3	6	115	12.3241	7.38623
P07203	Glutathione peroxidase 1	GPX1	Glutathione peroxidase 1 OS=Homo sapiens OX=9606 GN=GPX1 PE=1 SV=4 - [GPX1_HUMAN]	33	5	5	10	203	22.0751	6.55127
Q06210	Glutamine--fructose-6-phosphate aminotransferase [isomerizing] 1	GFPT1	Glutamine--fructose-6-phosphate aminotransferase [isomerizing] 1 OS=Homo sapiens OX=9606 GN=GFPT1 PE=1 SV=3 - [GFPT1_HUMAN]	15.88	9	9	11	699	78.7563	7.10791
P08754	Guanine nucleotide-binding protein G(k) subunit alpha	GNAI3	Guanine nucleotide-binding protein G(k) subunit alpha OS=Homo sapiens OX=9606 GN=GNAI3 PE=1 SV=3 - [GNAI3_HUMAN]	15.25	1	6	13	354	40.5063	5.69385
Q05707	Collagen alpha-1(XIV) chain	COL14A1	Collagen alpha-1(XIV) chain OS=Homo sapiens OX=9606 GN=COL14A1 PE=1 SV=3 - [COEA1_HUMAN]	3.01	4	5	9	1796	193.394	5.30029
Q96HC4	PDZ and LIM domain protein 5	PDLIM5	PDZ and LIM domain protein 5 OS=Homo sapiens OX=9606 GN=PDLIM5 PE=1 SV=5 - [PDLI5_HUMAN]	17.79	9	9	16	596	63.9045	8.20654
A0A0C4DH29	Immunoglobulin heavy variable 1-3	IGHV1-3	Immunoglobulin heavy variable 1-3 OS=Homo sapiens OX=9606 GN=IGHV1-3 PE=3 SV=1 - [HV103_HUMAN]	28.21	1	3	18	117	12.9994	9.5542
O75915	PRA1 family protein 3	ARL6IP5	PRA1 family protein 3 OS=Homo sapiens OX=9606 GN=ARL6IP5 PE=1 SV=1 - [PRAF3_HUMAN]	28.19	5	5	12	188	21.6004	9.77393
P36980	Complement factor H-related protein 2	CFHR2	Complement factor H-related protein 2 OS=Homo sapiens OX=9606 GN=CFHR2 PE=1 SV=1 - [FHR2_HUMAN]	27.04	1	6	15	270	30.6306	6.37939
P62140	Serine/threonine-protein phosphatase PP1-beta catalytic subunit	PPP1CB	Serine/threonine-protein phosphatase PP1-beta catalytic subunit OS=Homo sapiens OX=9606 GN=PPP1CB PE=1 SV=3 - [PP1B_HUMAN]	37.31	9	9	12	327	37.1626	6.18896
P62249	40S ribosomal protein S16	RPS16	40S ribosomal protein S16 OS=Homo sapiens OX=9606 GN=RPS16 PE=1 SV=2 - [RS16_HUMAN]	44.52	7	7	14	146	16.435	10.2134
Q16658	Fascin	FSCN1	Fascin OS=Homo sapiens OX=9606 GN=FSCN1 PE=1 SV=3 - [FSCN1_HUMAN]	10.95	5	5	7	493	54.4961	7.23975
P39687	Acidic leucine-rich nuclear phosphoprotein 32 family member A	ANP32A	Acidic leucine-rich nuclear phosphoprotein 32 family member A OS=Homo sapiens OX=9606 GN=ANP32A PE=1 SV=1 - [AN32A_HUMAN]	26.1	2	6	12	249	28.5683	4.09424
P13591	Neural cell adhesion molecule 1	NCAM1	Neural cell adhesion molecule 1 OS=Homo sapiens OX=9606 GN=NCAM1 PE=1 SV=3 - [NCAM1_HUMAN]	9.91	7	7	11	858	94.5152	4.86865
P62280	40S ribosomal protein S11	RPS11	40S ribosomal protein S11 OS=Homo sapiens OX=9606 GN=RPS11 PE=1 SV=3 - [RS11_HUMAN]	43.67	7	7	13	158	18.419	10.3013
P60228	Eukaryotic translation initiation factor 3 subunit E	EIF3E	Eukaryotic translation initiation factor 3 subunit E OS=Homo sapiens OX=9606 GN=EIF3E PE=1 SV=1 - [EIF3E_HUMAN]	16.63	8	8	11	445	52.1874	6.03662
P11766	Alcohol dehydrogenase class-3	ADH5	Alcohol dehydrogenase class-3 OS=Homo sapiens OX=9606 GN=ADH5 PE=1 SV=4 - [ADHX_HUMAN]	23.53	9	9	16	374	39.6984	7.48877
P46781	40S ribosomal protein S9	RPS9	40S ribosomal protein S9 OS=Homo sapiens OX=9606 GN=RPS9 PE=1 SV=3 - [RS9_HUMAN]	42.78	9	10	18	194	22.5776	10.6528
Q9Y3A5	Ribosome maturation protein SBDS	SBDS	Ribosome maturation protein SBDS OS=Homo sapiens OX=9606 GN=SBDS PE=1 SV=4 - [SBDS_HUMAN]	39.6	11	11	18	250	28.7453	8.74854
P06702	Protein S100-A9	S100A9	Protein S100-A9 OS=Homo sapiens OX=9606 GN=S100A9 PE=1 SV=1 - [S10A9_HUMAN]	63.16	7	7	18	114	13.2335	6.12549
Q99969	Retinoic acid receptor responder protein 2	RARRES2	Retinoic acid receptor responder protein 2 OS=Homo sapiens OX=9606 GN=RARRES2 PE=1 SV=1 - [RARR2_HUMAN]	39.26	5	5	9	163	18.6058	9.08545
Q8N139	ATP-binding cassette sub-family A member 6	ABCA6	ATP-binding cassette sub-family A member 6 OS=Homo sapiens OX=9606 GN=ABCA6 PE=1 SV=2 - [ABCA6_HUMAN]	11.38	16	16	21	1617	184.167	7.35693
P32969	60S ribosomal protein L9	RPL9	60S ribosomal protein L9 OS=Homo sapiens OX=9606 GN=RPL9 PE=1 SV=1 - [RL9_HUMAN]	34.38	6	6	10	192	21.8498	9.94971
P08134	Rho-related GTP-binding protein RhoC	RHOC	Rho-related GTP-binding protein RhoC OS=Homo sapiens OX=9606 GN=RHOC PE=1 SV=1 - [RHOC_HUMAN]	35.75	1	7	14	193	21.9923	6.58057
P35442	Thrombospondin-2	THBS2	Thrombospondin-2 OS=Homo sapiens OX=9606 GN=THBS2 PE=1 SV=2 - [TSP2_HUMAN]	5.03	2	5	12	1172	129.908	4.83057
Q9Y281	Cofilin-2	CFL2	Cofilin-2 OS=Homo sapiens OX=9606 GN=CFL2 PE=1 SV=1 - [COF2_HUMAN]	33.13	2	5	13	166	18.7249	7.88428
Q00688	Peptidyl-prolyl cis-trans isomerase FKBP3	FKBP3	Peptidyl-prolyl cis-trans isomerase FKBP3 OS=Homo sapiens OX=9606 GN=FKBP3 PE=1 SV=1 - [FKBP3_HUMAN]	27.68	6	6	14	224	25.1613	9.27588
P52943	Cysteine-rich protein 2	CRIP2	Cysteine-rich protein 2 OS=Homo sapiens OX=9606 GN=CRIP2 PE=1 SV=1 - [CRIP2_HUMAN]	26.44	5	6	13	208	22.478	8.71924
P40261	Nicotinamide N-methyltransferase	NNMT	Nicotinamide N-methyltransferase OS=Homo sapiens OX=9606 GN=NNMT PE=1 SV=1 - [NNMT_HUMAN]	34.47	8	8	12	264	29.5551	5.74463
P08779	Keratin, type I cytoskeletal 16	KRT16	Keratin, type I cytoskeletal 16 OS=Homo sapiens OX=9606 GN=KRT16 PE=1 SV=4 - [K1C16_HUMAN]	13.74	1	7	22	473	51.2362	5.04639
P15531	Nucleoside diphosphate kinase A	NME1	Nucleoside diphosphate kinase A OS=Homo sapiens OX=9606 GN=NME1 PE=1 SV=1 - [NDKA_HUMAN]	50.66	3	7	19	152	17.1377	6.18896
P16144	Integrin beta-4	ITGB4	Integrin beta-4 OS=Homo sapiens OX=9606 GN=ITGB4 PE=1 SV=5 - [ITB4_HUMAN]	9.06	14	14	18	1822	202.039	6.0874
P46777	60S ribosomal protein L5	RPL5	60S ribosomal protein L5 OS=Homo sapiens OX=9606 GN=RPL5 PE=1 SV=3 - [RL5_HUMAN]	19.53	7	7	11	297	34.3407	9.71533
Q8NC51	Plasminogen activator inhibitor 1 RNA-binding protein	SERBP1	Plasminogen activator inhibitor 1 RNA-binding protein OS=Homo sapiens OX=9606 GN=SERBP1 PE=1 SV=2 - [PAIRB_HUMAN]	16.67	6	6	11	408	44.9385	8.646
O43852	Calumenin	CALU	Calumenin OS=Homo sapiens OX=9606 GN=CALU PE=1 SV=2 - [CALU_HUMAN]	27.94	7	7	9	315	37.0835	4.64014
O15260	Surfeit locus protein 4	SURF4	Surfeit locus protein 4 OS=Homo sapiens OX=9606 GN=SURF4 PE=1 SV=3 - [SURF4_HUMAN]	21.56	5	5	9	269	30.3738	7.78174
Q14956	Transmembrane glycoprotein NMB	GPNMB	Transmembrane glycoprotein NMB OS=Homo sapiens OX=9606 GN=GPNMB PE=1 SV=2 - [GPNMB_HUMAN]	4.72	2	2	4	572	63.8819	6.63916
Q9H008	Phospholysine phosphohistidine inorganic pyrophosphate phosphatase	LHPP	Phospholysine phosphohistidine inorganic pyrophosphate phosphatase OS=Homo sapiens OX=9606 GN=LHPP PE=1 SV=2 - [LHPP_HUMAN]	11.11	2	2	4	270	29.1469	6.15088
O75531	Barrier-to-autointegration factor	BANF1	Barrier-to-autointegration factor OS=Homo sapiens OX=9606 GN=BANF1 PE=1 SV=1 - [BAF_HUMAN]	51.69	4	4	13	89	10.052	6.0874
P01742	Immunoglobulin heavy variable 1-69	IGHV1-69	Immunoglobulin heavy variable 1-69 OS=Homo sapiens OX=9606 GN=IGHV1-69 PE=1 SV=2 - [HV169_HUMAN]	21.37	1	3	15	117	12.6513	9.17334
P53007	Tricarboxylate transport protein, mitochondrial	SLC25A1	Tricarboxylate transport protein, mitochondrial OS=Homo sapiens OX=9606 GN=SLC25A1 PE=1 SV=2 - [TXTP_HUMAN]	19.61	6	6	9	311	33.991	9.89111
Q9Y678	Coatomer subunit gamma-1	COPG1	Coatomer subunit gamma-1 OS=Homo sapiens OX=9606 GN=COPG1 PE=1 SV=1 - [COPG1_HUMAN]	14.19	8	9	10	874	97.6555	5.46533
P47895	Aldehyde dehydrogenase family 1 member A3	ALDH1A3	Aldehyde dehydrogenase family 1 member A3 OS=Homo sapiens OX=9606 GN=ALDH1A3 PE=1 SV=2 - [AL1A3_HUMAN]	25.39	10	11	16	512	56.0728	7.25439
Q02252	Methylmalonate-semialdehyde dehydrogenase [acylating], mitochondrial	ALDH6A1	Methylmalonate-semialdehyde dehydrogenase [acylating], mitochondrial OS=Homo sapiens OX=9606 GN=ALDH6A1 PE=1 SV=2 - [MMSA_HUMAN]	16.64	8	8	10	535	57.8027	8.49951
Q9Y2B0	Protein canopy homolog 2	CNPY2	Protein canopy homolog 2 OS=Homo sapiens OX=9606 GN=CNPY2 PE=1 SV=1 - [CNPY2_HUMAN]	29.67	4	4	7	182	20.6392	4.91943
P36952	Serpin B5	SERPINB5	Serpin B5 OS=Homo sapiens OX=9606 GN=SERPINB5 PE=1 SV=2 - [SPB5_HUMAN]	21.33	7	7	11	375	42.0734	6.04932
P47756	F-actin-capping protein subunit beta	CAPZB	F-actin-capping protein subunit beta OS=Homo sapiens OX=9606 GN=CAPZB PE=1 SV=4 - [CAPZB_HUMAN]	27.08	8	8	14	277	31.3308	5.59229
A0A0C4DH34	Immunoglobulin heavy variable 4-28	IGHV4-28	Immunoglobulin heavy variable 4-28 OS=Homo sapiens OX=9606 GN=IGHV4-28 PE=3 SV=1 - [HV428_HUMAN]	26.5	3	4	13	117	13.1157	9.29053
P40429	60S ribosomal protein L13a	RPL13A	60S ribosomal protein L13a OS=Homo sapiens OX=9606 GN=RPL13A PE=1 SV=2 - [RL13A_HUMAN]	37.93	11	11	18	203	23.5624	10.9312
P09497	Clathrin light chain B	CLTB	Clathrin light chain B OS=Homo sapiens OX=9606 GN=CLTB PE=1 SV=1 - [CLCB_HUMAN]	17.03	5	5	14	229	25.1751	4.64014
Q13492	Phosphatidylinositol-binding clathrin assembly protein	PICALM	Phosphatidylinositol-binding clathrin assembly protein OS=Homo sapiens OX=9606 GN=PICALM PE=1 SV=2 - [PICAL_HUMAN]	13.04	7	7	8	652	70.71	7.89893
P02461	Collagen alpha-1(III) chain	COL3A1	Collagen alpha-1(III) chain OS=Homo sapiens OX=9606 GN=COL3A1 PE=1 SV=4 - [CO3A1_HUMAN]	4.37	4	5	10	1466	138.479	6.60986
P12830	Cadherin-1	CDH1	Cadherin-1 OS=Homo sapiens OX=9606 GN=CDH1 PE=1 SV=3 - [CADH1_HUMAN]	6.58	5	5	13	882	97.3959	4.729
Q92522	Histone H1x	H1FX	Histone H1x OS=Homo sapiens OX=9606 GN=H1FX PE=1 SV=1 - [H1X_HUMAN]	24.88	5	5	8	213	22.4735	10.7554
P62333	26S proteasome regulatory subunit 10B	PSMC6	26S proteasome regulatory subunit 10B OS=Homo sapiens OX=9606 GN=PSMC6 PE=1 SV=1 - [PRS10_HUMAN]	19.79	7	7	12	389	44.1451	7.48877
P12235	ADP/ATP translocase 1	SLC25A4	ADP/ATP translocase 1 OS=Homo sapiens OX=9606 GN=SLC25A4 PE=1 SV=4 - [ADT1_HUMAN]	36.58	3	11	14	298	33.0432	9.75928
Q9Y646	Carboxypeptidase Q	CPQ	Carboxypeptidase Q OS=Homo sapiens OX=9606 GN=CPQ PE=1 SV=1 - [CBPQ_HUMAN]	15.04	7	7	9	472	51.8545	6.17627
Q14203	Dynactin subunit 1	DCTN1	Dynactin subunit 1 OS=Homo sapiens OX=9606 GN=DCTN1 PE=1 SV=3 - [DCTN1_HUMAN]	6.1	7	8	9	1278	141.607	5.80811
P50454	Serpin H1	SERPINH1	Serpin H1 OS=Homo sapiens OX=9606 GN=SERPINH1 PE=1 SV=2 - [SERPH_HUMAN]	23.44	8	8	11	418	46.4112	8.68994
A0A0B4J1X5	Immunoglobulin heavy variable 3-74	IGHV3-74	Immunoglobulin heavy variable 3-74 OS=Homo sapiens OX=9606 GN=IGHV3-74 PE=3 SV=1 - [HV374_HUMAN]	24.79	1	3	14	117	12.8314	8.66064
Q9Y277	Voltage-dependent anion-selective channel protein 3	VDAC3	Voltage-dependent anion-selective channel protein 3 OS=Homo sapiens OX=9606 GN=VDAC3 PE=1 SV=1 - [VDAC3_HUMAN]	28.27	6	8	11	283	30.6393	8.66064
Q15691	Microtubule-associated protein RP/EB family member 1	MAPRE1	Microtubule-associated protein RP/EB family member 1 OS=Homo sapiens OX=9606 GN=MAPRE1 PE=1 SV=3 - [MARE1_HUMAN]	33.58	7	7	9	268	29.9802	5.13525
Q92499	ATP-dependent RNA helicase DDX1	DDX1	ATP-dependent RNA helicase DDX1 OS=Homo sapiens OX=9606 GN=DDX1 PE=1 SV=2 - [DDX1_HUMAN]	17.16	14	14	18	740	82.3798	7.2251
P62714	Serine/threonine-protein phosphatase 2A catalytic subunit beta isoform	PPP2CB	Serine/threonine-protein phosphatase 2A catalytic subunit beta isoform OS=Homo sapiens OX=9606 GN=PPP2CB PE=1 SV=1 - [PP2AB_HUMAN]	11	2	2	5	309	35.5523	5.42725
P62753	40S ribosomal protein S6	RPS6	40S ribosomal protein S6 OS=Homo sapiens OX=9606 GN=RPS6 PE=1 SV=1 - [RS6_HUMAN]	27.31	7	7	15	249	28.663	10.8433
Q9H4A4	Aminopeptidase B	RNPEP	Aminopeptidase B OS=Homo sapiens OX=9606 GN=RNPEP PE=1 SV=2 - [AMPB_HUMAN]	17.85	10	10	14	650	72.5495	5.74463
Q9UHQ9	NADH-cytochrome b5 reductase 1	CYB5R1	NADH-cytochrome b5 reductase 1 OS=Homo sapiens OX=9606 GN=CYB5R1 PE=1 SV=1 - [NB5R1_HUMAN]	19.02	6	6	9	305	34.0732	9.37842
P84243	Histone H3.3	H3F3A	Histone H3.3 OS=Homo sapiens OX=9606 GN=H3F3A PE=1 SV=2 - [H33_HUMAN]	61.03	8	8	17	136	15.3185	11.2681
Q16378	Proline-rich protein 4	PRR4	Proline-rich protein 4 OS=Homo sapiens OX=9606 GN=PRR4 PE=1 SV=3 - [PROL4_HUMAN]	28.36	3	3	7	134	15.0876	7.06396
P35221	Catenin alpha-1	CTNNA1	Catenin alpha-1 OS=Homo sapiens OX=9606 GN=CTNNA1 PE=1 SV=1 - [CTNA1_HUMAN]	13.58	13	13	13	906	100.009	6.29053
Q6UXI7	Vitrin	VIT	Vitrin OS=Homo sapiens OX=9606 GN=VIT PE=2 SV=1 - [VITRN_HUMAN]	23.89	12	12	18	678	73.8841	9.20264
Q14344	Guanine nucleotide-binding protein subunit alpha-13	GNA13	Guanine nucleotide-binding protein subunit alpha-13 OS=Homo sapiens OX=9606 GN=GNA13 PE=1 SV=2 - [GNA13_HUMAN]	11.41	3	4	8	377	44.0217	8.00146
P11217	Glycogen phosphorylase, muscle form	PYGM	Glycogen phosphorylase, muscle form OS=Homo sapiens OX=9606 GN=PYGM PE=1 SV=6 - [PYGM_HUMAN]	7.84	1	6	11	842	97.0306	7.03467
P19105	Myosin regulatory light chain 12A	MYL12A	Myosin regulatory light chain 12A OS=Homo sapiens OX=9606 GN=MYL12A PE=1 SV=2 - [ML12A_HUMAN]	45.61	6	6	14	171	19.7815	4.80518
P30533	Alpha-2-macroglobulin receptor-associated protein	LRPAP1	Alpha-2-macroglobulin receptor-associated protein OS=Homo sapiens OX=9606 GN=LRPAP1 PE=1 SV=1 - [AMRP_HUMAN]	13.45	4	4	8	357	41.4409	8.77783
P35606	Coatomer subunit beta'	COPB2	Coatomer subunit beta' OS=Homo sapiens OX=9606 GN=COPB2 PE=1 SV=2 - [COPB2_HUMAN]	15.34	12	12	15	906	102.422	5.2749
O14791	Apolipoprotein L1	APOL1	Apolipoprotein L1 OS=Homo sapiens OX=9606 GN=APOL1 PE=1 SV=5 - [APOL1_HUMAN]	5.78	2	2	4	398	43.9469	5.80811
Q9NTK5	Obg-like ATPase 1	OLA1	Obg-like ATPase 1 OS=Homo sapiens OX=9606 GN=OLA1 PE=1 SV=2 - [OLA1_HUMAN]	17.17	6	6	8	396	44.7153	7.81104
P31949	Protein S100-A11	S100A11	Protein S100-A11 OS=Homo sapiens OX=9606 GN=S100A11 PE=1 SV=2 - [S10AB_HUMAN]	49.52	5	5	10	105	11.7328	7.12256
P62913	60S ribosomal protein L11	RPL11	60S ribosomal protein L11 OS=Homo sapiens OX=9606 GN=RPL11 PE=1 SV=2 - [RL11_HUMAN]	21.35	4	4	12	178	20.2396	9.59814
P62195	26S proteasome regulatory subunit 8	PSMC5	26S proteasome regulatory subunit 8 OS=Homo sapiens OX=9606 GN=PSMC5 PE=1 SV=1 - [PRS8_HUMAN]	23.65	6	8	10	406	45.5971	7.54736
Q8IVF2	Protein AHNAK2	AHNAK2	Protein AHNAK2 OS=Homo sapiens OX=9606 GN=AHNAK2 PE=1 SV=2 - [AHNK2_HUMAN]	10.68	9	11	17	5795	616.242	5.36377
Q13263	Transcription intermediary factor 1-beta	TRIM28	Transcription intermediary factor 1-beta OS=Homo sapiens OX=9606 GN=TRIM28 PE=1 SV=5 - [TIF1B_HUMAN]	10.66	7	7	10	835	88.4934	5.77002
P30048	Thioredoxin-dependent peroxide reductase, mitochondrial	PRDX3	Thioredoxin-dependent peroxide reductase, mitochondrial OS=Homo sapiens OX=9606 GN=PRDX3 PE=1 SV=3 - [PRDX3_HUMAN]	28.13	5	5	9	256	27.6752	7.78174
P09488	Glutathione S-transferase Mu 1	GSTM1	Glutathione S-transferase Mu 1 OS=Homo sapiens OX=9606 GN=GSTM1 PE=1 SV=3 - [GSTM1_HUMAN]	31.19	1	7	17	218	25.6951	6.69775
P23083	Immunoglobulin heavy variable 1-2	IGHV1-2	Immunoglobulin heavy variable 1-2 OS=Homo sapiens OX=9606 GN=IGHV1-2 PE=1 SV=2 - [HV102_HUMAN]	26.5	1	3	14	117	13.0763	9.12939
Q99613	Eukaryotic translation initiation factor 3 subunit C	EIF3C	Eukaryotic translation initiation factor 3 subunit C OS=Homo sapiens OX=9606 GN=EIF3C PE=1 SV=1 - [EIF3C_HUMAN]	8.65	10	10	13	913	105.278	5.68115
P26927	Hepatocyte growth factor-like protein	MST1	Hepatocyte growth factor-like protein OS=Homo sapiens OX=9606 GN=MST1 PE=1 SV=2 - [HGFL_HUMAN]	18	11	11	18	711	80.2675	7.6792
Q9Y262	Eukaryotic translation initiation factor 3 subunit L	EIF3L	Eukaryotic translation initiation factor 3 subunit L OS=Homo sapiens OX=9606 GN=EIF3L PE=1 SV=1 - [EIF3L_HUMAN]	15.78	9	9	11	564	66.6844	6.34131
P54136	Arginine--tRNA ligase, cytoplasmic	RARS	Arginine--tRNA ligase, cytoplasmic OS=Homo sapiens OX=9606 GN=RARS PE=1 SV=2 - [SYRC_HUMAN]	12.88	9	9	11	660	75.3309	6.68311
P62917	60S ribosomal protein L8	RPL8	60S ribosomal protein L8 OS=Homo sapiens OX=9606 GN=RPL8 PE=1 SV=2 - [RL8_HUMAN]	26.07	7	7	10	257	28.0073	11.0337
P28161	Glutathione S-transferase Mu 2	GSTM2	Glutathione S-transferase Mu 2 OS=Homo sapiens OX=9606 GN=GSTM2 PE=1 SV=2 - [GSTM2_HUMAN]	38.53	3	8	13	218	25.728	6.3667
P00736	Complement C1r subcomponent	C1R	Complement C1r subcomponent OS=Homo sapiens OX=9606 GN=C1R PE=1 SV=2 - [C1R_HUMAN]	14.61	11	11	17	705	80.0668	6.21436
P09960	Leukotriene A-4 hydrolase	LTA4H	Leukotriene A-4 hydrolase OS=Homo sapiens OX=9606 GN=LTA4H PE=1 SV=2 - [LKHA4_HUMAN]	23.73	14	14	19	611	69.2412	6.17627
Q6DD88	Atlastin-3	ATL3	Atlastin-3 OS=Homo sapiens OX=9606 GN=ATL3 PE=1 SV=1 - [ATLA3_HUMAN]	19.96	9	9	12	541	60.5034	5.65576
Q8WWX9	Selenoprotein M	SELENOM	Selenoprotein M OS=Homo sapiens OX=9606 GN=SELENOM PE=1 SV=3 - [SELM_HUMAN]	30.34	3	3	5	145	16.2224	5.5415
O00571	ATP-dependent RNA helicase DDX3X	DDX3X	ATP-dependent RNA helicase DDX3X OS=Homo sapiens OX=9606 GN=DDX3X PE=1 SV=3 - [DDX3X_HUMAN]	13.29	3	8	9	662	73.198	7.18115
Q9H299	SH3 domain-binding glutamic acid-rich-like protein 3	SH3BGRL3	SH3 domain-binding glutamic acid-rich-like protein 3 OS=Homo sapiens OX=9606 GN=SH3BGRL3 PE=1 SV=1 - [SH3L3_HUMAN]	47.31	5	5	12	93	10.4313	4.93213
P01706	Immunoglobulin lambda variable 2-11	IGLV2-11	Immunoglobulin lambda variable 2-11 OS=Homo sapiens OX=9606 GN=IGLV2-11 PE=1 SV=2 - [LV211_HUMAN]	43.7	2	3	12	119	12.636	7.23975
Q16891	MICOS complex subunit MIC60	IMMT	MICOS complex subunit MIC60 OS=Homo sapiens OX=9606 GN=IMMT PE=1 SV=1 - [MIC60_HUMAN]	14.64	11	11	13	758	83.6264	6.48096
P01762	Immunoglobulin heavy variable 3-11	IGHV3-11	Immunoglobulin heavy variable 3-11 OS=Homo sapiens OX=9606 GN=IGHV3-11 PE=1 SV=2 - [HV311_HUMAN]	25.64	1	2	12	117	12.9004	8.60205
Q9BS40	Latexin	LXN	Latexin OS=Homo sapiens OX=9606 GN=LXN PE=1 SV=2 - [LXN_HUMAN]	19.37	4	4	9	222	25.7339	5.78271
O95336	6-phosphogluconolactonase	PGLS	6-phosphogluconolactonase OS=Homo sapiens OX=9606 GN=PGLS PE=1 SV=2 - [6PGL_HUMAN]	32.95	6	6	7	258	27.5296	6.04932
Q08257	Quinone oxidoreductase	CRYZ	Quinone oxidoreductase OS=Homo sapiens OX=9606 GN=CRYZ PE=1 SV=1 - [QOR_HUMAN]	24.62	8	8	11	329	35.1845	8.44092
P62888	60S ribosomal protein L30	RPL30	60S ribosomal protein L30 OS=Homo sapiens OX=9606 GN=RPL30 PE=1 SV=2 - [RL30_HUMAN]	40	4	4	5	115	12.7757	9.62744
P07339	Cathepsin D	CTSD	Cathepsin D OS=Homo sapiens OX=9606 GN=CTSD PE=1 SV=1 - [CATD_HUMAN]	31.31	11	11	18	412	44.5236	6.53662
P31948	Stress-induced-phosphoprotein 1	STIP1	Stress-induced-phosphoprotein 1 OS=Homo sapiens OX=9606 GN=STIP1 PE=1 SV=1 - [STIP1_HUMAN]	28.55	18	18	22	543	62.5994	6.80029
P12270	Nucleoprotein TPR	TPR	Nucleoprotein TPR OS=Homo sapiens OX=9606 GN=TPR PE=1 SV=3 - [TPR_HUMAN]	2.2	5	5	6	2363	267.131	5.021
P38159	RNA-binding motif protein, X chromosome	RBMX	RNA-binding motif protein, X chromosome OS=Homo sapiens OX=9606 GN=RBMX PE=1 SV=3 - [RBMX_HUMAN]	21.99	9	9	15	391	42.3063	10.0522
Q9BVK6	Transmembrane emp24 domain-containing protein 9	TMED9	Transmembrane emp24 domain-containing protein 9 OS=Homo sapiens OX=9606 GN=TMED9 PE=1 SV=2 - [TMED9_HUMAN]	27.23	5	6	9	235	27.2602	8.01611
Q14764	Major vault protein	MVP	Major vault protein OS=Homo sapiens OX=9606 GN=MVP PE=1 SV=4 - [MVP_HUMAN]	11.31	9	9	11	893	99.2659	5.47803
O94919	Endonuclease domain-containing 1 protein	ENDOD1	Endonuclease domain-containing 1 protein OS=Homo sapiens OX=9606 GN=ENDOD1 PE=1 SV=2 - [ENDD1_HUMAN]	11.6	5	5	7	500	54.9813	5.70654
P07686	Beta-hexosaminidase subunit beta	HEXB	Beta-hexosaminidase subunit beta OS=Homo sapiens OX=9606 GN=HEXB PE=1 SV=3 - [HEXB_HUMAN]	12.05	6	7	12	556	63.0712	6.75635
Q14011	Cold-inducible RNA-binding protein	CIRBP	Cold-inducible RNA-binding protein OS=Homo sapiens OX=9606 GN=CIRBP PE=1 SV=1 - [CIRBP_HUMAN]	26.74	3	3	4	172	18.6367	9.51025
P61160	Actin-related protein 2	ACTR2	Actin-related protein 2 OS=Homo sapiens OX=9606 GN=ACTR2 PE=1 SV=1 - [ARP2_HUMAN]	18.02	6	7	22	394	44.7322	6.7417
Q13596	Sorting nexin-1	SNX1	Sorting nexin-1 OS=Homo sapiens OX=9606 GN=SNX1 PE=1 SV=3 - [SNX1_HUMAN]	16.09	5	8	12	522	59.0331	5.14795
P02511	Alpha-crystallin B chain	CRYAB	Alpha-crystallin B chain OS=Homo sapiens OX=9606 GN=CRYAB PE=1 SV=2 - [CRYAB_HUMAN]	29.14	5	5	8	175	20.1464	7.32764
Q14165	Malectin	MLEC	Malectin OS=Homo sapiens OX=9606 GN=MLEC PE=1 SV=1 - [MLEC_HUMAN]	26.71	7	7	11	292	32.2136	5.41455
Q03169	Tumor necrosis factor alpha-induced protein 2	TNFAIP2	Tumor necrosis factor alpha-induced protein 2 OS=Homo sapiens OX=9606 GN=TNFAIP2 PE=2 SV=2 - [TNAP2_HUMAN]	8.72	5	5	7	654	72.6161	6.45557
Q9Y5Z4	Heme-binding protein 2	HEBP2	Heme-binding protein 2 OS=Homo sapiens OX=9606 GN=HEBP2 PE=1 SV=1 - [HEBP2_HUMAN]	41.95	7	7	10	205	22.8612	4.62744
Q9UNM6	26S proteasome non-ATPase regulatory subunit 13	PSMD13	26S proteasome non-ATPase regulatory subunit 13 OS=Homo sapiens OX=9606 GN=PSMD13 PE=1 SV=2 - [PSD13_HUMAN]	16.76	7	7	10	376	42.9181	5.80811
O75351	Vacuolar protein sorting-associated protein 4B	VPS4B	Vacuolar protein sorting-associated protein 4B OS=Homo sapiens OX=9606 GN=VPS4B PE=1 SV=2 - [VPS4B_HUMAN]	12.39	5	5	8	444	49.2715	7.2251
P33176	Kinesin-1 heavy chain	KIF5B	Kinesin-1 heavy chain OS=Homo sapiens OX=9606 GN=KIF5B PE=1 SV=1 - [KINH_HUMAN]	11.32	9	9	10	963	109.617	6.50732
A0A0B4J1U7	Immunoglobulin heavy variable 6-1	IGHV6-1	Immunoglobulin heavy variable 6-1 OS=Homo sapiens OX=9606 GN=IGHV6-1 PE=3 SV=1 - [HV601_HUMAN]	21.49	3	3	15	121	13.4728	9.20264
P36957	Dihydrolipoyllysine-residue succinyltransferase component of 2-oxoglutarate dehydrogenase complex, mitochondrial	DLST	Dihydrolipoyllysine-residue succinyltransferase component of 2-oxoglutarate dehydrogenase complex, mitochondrial OS=Homo sapiens OX=9606 GN=DLST PE=1 SV=4 - [ODO2_HUMAN]	17.66	9	9	14	453	48.7245	8.95361
P63241	Eukaryotic translation initiation factor 5A-1	EIF5A	Eukaryotic translation initiation factor 5A-1 OS=Homo sapiens OX=9606 GN=EIF5A PE=1 SV=2 - [IF5A1_HUMAN]	36.36	5	5	12	154	16.8214	5.23682
P01743	Immunoglobulin heavy variable 1-46	IGHV1-46	Immunoglobulin heavy variable 1-46 OS=Homo sapiens OX=9606 GN=IGHV1-46 PE=1 SV=2 - [HV146_HUMAN]	28.21	1	3	18	117	12.9243	8.92432
P17980	26S proteasome regulatory subunit 6A	PSMC3	26S proteasome regulatory subunit 6A OS=Homo sapiens OX=9606 GN=PSMC3 PE=1 SV=3 - [PRS6A_HUMAN]	16.4	6	6	8	439	49.1725	5.23682
P55735	Protein SEC13 homolog	SEC13	Protein SEC13 homolog OS=Homo sapiens OX=9606 GN=SEC13 PE=1 SV=3 - [SEC13_HUMAN]	10.56	2	2	4	322	35.5181	5.47803
Q9BS26	Endoplasmic reticulum resident protein 44	ERP44	Endoplasmic reticulum resident protein 44 OS=Homo sapiens OX=9606 GN=ERP44 PE=1 SV=1 - [ERP44_HUMAN]	33.74	11	12	17	406	46.9414	5.26221
P55209	Nucleosome assembly protein 1-like 1	NAP1L1	Nucleosome assembly protein 1-like 1 OS=Homo sapiens OX=9606 GN=NAP1L1 PE=1 SV=1 - [NP1L1_HUMAN]	12.53	3	4	6	391	45.3459	4.4624
P07858	Cathepsin B	CTSB	Cathepsin B OS=Homo sapiens OX=9606 GN=CTSB PE=1 SV=3 - [CATB_HUMAN]	13.27	3	3	5	339	37.7968	6.30322
P03950	Angiogenin	ANG	Angiogenin OS=Homo sapiens OX=9606 GN=ANG PE=1 SV=1 - [ANGI_HUMAN]	40.14	6	6	12	147	16.5394	9.64209
P10606	Cytochrome c oxidase subunit 5B, mitochondrial	COX5B	Cytochrome c oxidase subunit 5B, mitochondrial OS=Homo sapiens OX=9606 GN=COX5B PE=1 SV=2 - [COX5B_HUMAN]	15.5	3	3	6	129	13.6869	8.80713
P11940	Polyadenylate-binding protein 1	PABPC1	Polyadenylate-binding protein 1 OS=Homo sapiens OX=9606 GN=PABPC1 PE=1 SV=2 - [PABP1_HUMAN]	11.32	5	7	12	636	70.6259	9.49561
P16035	Metalloproteinase inhibitor 2	TIMP2	Metalloproteinase inhibitor 2 OS=Homo sapiens OX=9606 GN=TIMP2 PE=1 SV=2 - [TIMP2_HUMAN]	23.64	7	7	10	220	24.3831	7.48877
P22695	Cytochrome b-c1 complex subunit 2, mitochondrial	UQCRC2	Cytochrome b-c1 complex subunit 2, mitochondrial OS=Homo sapiens OX=9606 GN=UQCRC2 PE=1 SV=3 - [QCR2_HUMAN]	22.08	8	8	11	453	48.4129	8.63135
P39060	Collagen alpha-1(XVIII) chain	COL18A1	Collagen alpha-1(XVIII) chain OS=Homo sapiens OX=9606 GN=COL18A1 PE=1 SV=5 - [COIA1_HUMAN]	5.82	9	9	11	1754	178.077	6.01123
O75947	ATP synthase subunit d, mitochondrial	ATP5PD	ATP synthase subunit d, mitochondrial OS=Homo sapiens OX=9606 GN=ATP5PD PE=1 SV=3 - [ATP5H_HUMAN]	65.84	9	9	12	161	18.4795	5.30029
Q9ULC4	Malignant T-cell-amplified sequence 1	MCTS1	Malignant T-cell-amplified sequence 1 OS=Homo sapiens OX=9606 GN=MCTS1 PE=1 SV=1 - [MCTS1_HUMAN]	19.34	2	2	3	181	20.5418	8.82178
O43237	Cytoplasmic dynein 1 light intermediate chain 2	DYNC1LI2	Cytoplasmic dynein 1 light intermediate chain 2 OS=Homo sapiens OX=9606 GN=DYNC1LI2 PE=1 SV=1 - [DC1L2_HUMAN]	14.63	4	5	5	492	54.0655	6.37939
Q02878	60S ribosomal protein L6	RPL6	60S ribosomal protein L6 OS=Homo sapiens OX=9606 GN=RPL6 PE=1 SV=3 - [RL6_HUMAN]	47.22	14	14	20	288	32.7076	10.5796
P09936	Ubiquitin carboxyl-terminal hydrolase isozyme L1	UCHL1	Ubiquitin carboxyl-terminal hydrolase isozyme L1 OS=Homo sapiens OX=9606 GN=UCHL1 PE=1 SV=2 - [UCHL1_HUMAN]	29.15	5	5	6	223	24.8085	5.47803
P03952	Plasma kallikrein	KLKB1	Plasma kallikrein OS=Homo sapiens OX=9606 GN=KLKB1 PE=1 SV=1 - [KLKB1_HUMAN]	12.85	8	8	9	638	71.3228	8.22119
A0A075B6I0	Immunoglobulin lambda variable 8-61	IGLV8-61	Immunoglobulin lambda variable 8-61 OS=Homo sapiens OX=9606 GN=IGLV8-61 PE=3 SV=7 - [LV861_HUMAN]	14.75	2	2	7	122	12.8061	4.55127
Q04446	1,4-alpha-glucan-branching enzyme	GBE1	1,4-alpha-glucan-branching enzyme OS=Homo sapiens OX=9606 GN=GBE1 PE=1 SV=3 - [GLGB_HUMAN]	7.55	6	6	8	702	80.4226	6.31592
Q6YHK3	CD109 antigen	CD109	CD109 antigen OS=Homo sapiens OX=9606 GN=CD109 PE=1 SV=2 - [CD109_HUMAN]	5.26	6	6	6	1445	161.587	5.84619
Q5KU26	Collectin-12	COLEC12	Collectin-12 OS=Homo sapiens OX=9606 GN=COLEC12 PE=1 SV=3 - [COL12_HUMAN]	12.8	11	11	13	742	81.4647	5.69385
O15511	Actin-related protein 2/3 complex subunit 5	ARPC5	Actin-related protein 2/3 complex subunit 5 OS=Homo sapiens OX=9606 GN=ARPC5 PE=1 SV=3 - [ARPC5_HUMAN]	37.09	5	5	6	151	16.3103	5.66846
Q5JTV8	Torsin-1A-interacting protein 1	TOR1AIP1	Torsin-1A-interacting protein 1 OS=Homo sapiens OX=9606 GN=TOR1AIP1 PE=1 SV=2 - [TOIP1_HUMAN]	9.61	5	5	7	583	66.2083	8.17725
P22061	Protein-L-isoaspartate(D-aspartate) O-methyltransferase	PCMT1	Protein-L-isoaspartate(D-aspartate) O-methyltransferase OS=Homo sapiens OX=9606 GN=PCMT1 PE=1 SV=4 - [PIMT_HUMAN]	35.68	7	7	15	227	24.6206	7.21045
Q15436	Protein transport protein Sec23A	SEC23A	Protein transport protein Sec23A OS=Homo sapiens OX=9606 GN=SEC23A PE=1 SV=2 - [SC23A_HUMAN]	11.9	8	8	10	765	86.1053	7.07861
P49327	Fatty acid synthase	FASN	Fatty acid synthase OS=Homo sapiens OX=9606 GN=FASN PE=1 SV=3 - [FAS_HUMAN]	3.42	7	7	7	2511	273.254	6.44287
P00748	Coagulation factor XII	F12	Coagulation factor XII OS=Homo sapiens OX=9606 GN=F12 PE=1 SV=3 - [FA12_HUMAN]	20.98	12	12	16	615	67.7479	7.73779
P52907	F-actin-capping protein subunit alpha-1	CAPZA1	F-actin-capping protein subunit alpha-1 OS=Homo sapiens OX=9606 GN=CAPZA1 PE=1 SV=3 - [CAZA1_HUMAN]	29.72	3	5	7	286	32.9023	5.69385
P46439	Glutathione S-transferase Mu 5	GSTM5	Glutathione S-transferase Mu 5 OS=Homo sapiens OX=9606 GN=GSTM5 PE=1 SV=3 - [GSTM5_HUMAN]	26.61	1	7	17	218	25.6582	7.38623
P48643	T-complex protein 1 subunit epsilon	CCT5	T-complex protein 1 subunit epsilon OS=Homo sapiens OX=9606 GN=CCT5 PE=1 SV=1 - [TCPE_HUMAN]	20.52	10	11	17	541	59.6328	5.65576
O75964	ATP synthase subunit g, mitochondrial	ATP5MG	ATP synthase subunit g, mitochondrial OS=Homo sapiens OX=9606 GN=ATP5MG PE=1 SV=3 - [ATP5L_HUMAN]	30.1	3	3	4	103	11.4212	9.64209
Q9NQR4	Omega-amidase NIT2	NIT2	Omega-amidase NIT2 OS=Homo sapiens OX=9606 GN=NIT2 PE=1 SV=1 - [NIT2_HUMAN]	26.09	5	5	6	276	30.5886	7.21045
A0A075B6I9	Immunoglobulin lambda variable 7-46	IGLV7-46	Immunoglobulin lambda variable 7-46 OS=Homo sapiens OX=9606 GN=IGLV7-46 PE=3 SV=4 - [LV746_HUMAN]	21.37	1	3	13	117	12.4601	7.1958
Q7Z4H8	Protein O-glucosyltransferase 3	POGLUT3	Protein O-glucosyltransferase 3 OS=Homo sapiens OX=9606 GN=POGLUT3 PE=1 SV=2 - [PLGT3_HUMAN]	15.19	7	7	8	507	58.5352	8.23584
P20338	Ras-related protein Rab-4A	RAB4A	Ras-related protein Rab-4A OS=Homo sapiens OX=9606 GN=RAB4A PE=1 SV=3 - [RAB4A_HUMAN]	8.26	1	2	9	218	24.3742	6.07471
P16070	CD44 antigen	CD44	CD44 antigen OS=Homo sapiens OX=9606 GN=CD44 PE=1 SV=3 - [CD44_HUMAN]	6.06	5	5	14	742	81.4874	5.32568
O15075	Serine/threonine-protein kinase DCLK1	DCLK1	Serine/threonine-protein kinase DCLK1 OS=Homo sapiens OX=9606 GN=DCLK1 PE=1 SV=2 - [DCLK1_HUMAN]	7.03	4	4	4	740	82.173	8.66064
Q96AG4	Leucine-rich repeat-containing protein 59	LRRC59	Leucine-rich repeat-containing protein 59 OS=Homo sapiens OX=9606 GN=LRRC59 PE=1 SV=1 - [LRC59_HUMAN]	24.43	7	7	10	307	34.9089	9.56885
Q9NYU2	UDP-glucose:glycoprotein glucosyltransferase 1	UGGT1	UDP-glucose:glycoprotein glucosyltransferase 1 OS=Homo sapiens OX=9606 GN=UGGT1 PE=1 SV=3 - [UGGG1_HUMAN]	9.39	13	14	15	1555	177.078	5.63037
Q9H4G0	Band 4.1-like protein 1	EPB41L1	Band 4.1-like protein 1 OS=Homo sapiens OX=9606 GN=EPB41L1 PE=1 SV=2 - [E41L1_HUMAN]	13.73	9	10	13	881	98.4422	5.61768
O95340	Bifunctional 3'-phosphoadenosine 5'-phosphosulfate synthase 2	PAPSS2	Bifunctional 3'-phosphoadenosine 5'-phosphosulfate synthase 2 OS=Homo sapiens OX=9606 GN=PAPSS2 PE=1 SV=2 - [PAPS2_HUMAN]	17.43	10	10	13	614	69.4566	8.03076
Q16769	Glutaminyl-peptide cyclotransferase	QPCT	Glutaminyl-peptide cyclotransferase OS=Homo sapiens OX=9606 GN=QPCT PE=1 SV=1 - [QPCT_HUMAN]	15.79	5	5	6	361	40.8508	6.60986
P29992	Guanine nucleotide-binding protein subunit alpha-11	GNA11	Guanine nucleotide-binding protein subunit alpha-11 OS=Homo sapiens OX=9606 GN=GNA11 PE=1 SV=2 - [GNA11_HUMAN]	23.96	5	8	11	359	42.0965	5.69385
P06312	Immunoglobulin kappa variable 4-1	IGKV4-1	Immunoglobulin kappa variable 4-1 OS=Homo sapiens OX=9606 GN=IGKV4-1 PE=1 SV=1 - [KV401_HUMAN]	40.5	5	5	11	121	13.3716	5.24951
P46952	3-hydroxyanthranilate 3,4-dioxygenase	HAAO	3-hydroxyanthranilate 3,4-dioxygenase OS=Homo sapiens OX=9606 GN=HAAO PE=1 SV=2 - [3HAO_HUMAN]	30.07	9	9	12	286	32.5355	5.88428
P61163	Alpha-centractin	ACTR1A	Alpha-centractin OS=Homo sapiens OX=9606 GN=ACTR1A PE=1 SV=1 - [ACTZ_HUMAN]	17.82	2	6	19	376	42.5869	6.63916
Q07960	Rho GTPase-activating protein 1	ARHGAP1	Rho GTPase-activating protein 1 OS=Homo sapiens OX=9606 GN=ARHGAP1 PE=1 SV=1 - [RHG01_HUMAN]	22.32	8	8	11	439	50.4042	6.29053
Q16629	Serine/arginine-rich splicing factor 7	SRSF7	Serine/arginine-rich splicing factor 7 OS=Homo sapiens OX=9606 GN=SRSF7 PE=1 SV=1 - [SRSF7_HUMAN]	10.92	1	2	4	238	27.35	11.8247
P11279	Lysosome-associated membrane glycoprotein 1	LAMP1	Lysosome-associated membrane glycoprotein 1 OS=Homo sapiens OX=9606 GN=LAMP1 PE=1 SV=3 - [LAMP1_HUMAN]	8.63	3	3	4	417	44.8538	8.74854
P49411	Elongation factor Tu, mitochondrial	TUFM	Elongation factor Tu, mitochondrial OS=Homo sapiens OX=9606 GN=TUFM PE=1 SV=2 - [EFTU_HUMAN]	19.03	8	8	9	452	49.5102	7.60596
P62266	40S ribosomal protein S23	RPS23	40S ribosomal protein S23 OS=Homo sapiens OX=9606 GN=RPS23 PE=1 SV=3 - [RS23_HUMAN]	27.97	5	5	8	143	15.7977	10.4917
A0A0A0MRZ8	Immunoglobulin kappa variable 3D-11	IGKV3D-11	Immunoglobulin kappa variable 3D-11 OS=Homo sapiens OX=9606 GN=IGKV3D-11 PE=3 SV=6 - [KVD11_HUMAN]	37.39	2	4	21	115	12.6173	5.2876
Q15046	Lysine--tRNA ligase	KARS	Lysine--tRNA ligase OS=Homo sapiens OX=9606 GN=KARS PE=1 SV=3 - [SYK_HUMAN]	14.24	7	7	12	597	68.0046	6.354
P53990	IST1 homolog	IST1	IST1 homolog OS=Homo sapiens OX=9606 GN=IST1 PE=1 SV=1 - [IST1_HUMAN]	16.48	5	5	8	364	39.7255	5.35107
P14324	Farnesyl pyrophosphate synthase	FDPS	Farnesyl pyrophosphate synthase OS=Homo sapiens OX=9606 GN=FDPS PE=1 SV=4 - [FPPS_HUMAN]	12.17	4	4	7	419	48.2446	6.15088
Q8N3E9	1-phosphatidylinositol 4,5-bisphosphate phosphodiesterase delta-3	PLCD3	1-phosphatidylinositol 4,5-bisphosphate phosphodiesterase delta-3 OS=Homo sapiens OX=9606 GN=PLCD3 PE=1 SV=3 - [PLCD3_HUMAN]	5.07	3	3	4	789	89.2022	6.97607
P54920	Alpha-soluble NSF attachment protein	NAPA	Alpha-soluble NSF attachment protein OS=Homo sapiens OX=9606 GN=NAPA PE=1 SV=3 - [SNAA_HUMAN]	8.81	2	2	4	295	33.2113	5.36377
Q86UP2	Kinectin	KTN1	Kinectin OS=Homo sapiens OX=9606 GN=KTN1 PE=1 SV=1 - [KTN1_HUMAN]	5.82	5	6	6	1357	156.179	5.64307
P35637	RNA-binding protein FUS	FUS	RNA-binding protein FUS OS=Homo sapiens OX=9606 GN=FUS PE=1 SV=1 - [FUS_HUMAN]	10.46	2	4	8	526	53.3938	9.36377
P01709	Immunoglobulin lambda variable 2-8	IGLV2-8	Immunoglobulin lambda variable 2-8 OS=Homo sapiens OX=9606 GN=IGLV2-8 PE=1 SV=2 - [LV208_HUMAN]	13.56	1	2	10	118	12.3739	5.90967
A0A0B4J2H0	Immunoglobulin heavy variable 1-69D	IGHV1-69D	Immunoglobulin heavy variable 1-69D OS=Homo sapiens OX=9606 GN=IGHV1-69D PE=1 SV=1 - [HV69D_HUMAN]	32.48	1	3	12	117	12.6523	8.47021
Q15293	Reticulocalbin-1	RCN1	Reticulocalbin-1 OS=Homo sapiens OX=9606 GN=RCN1 PE=1 SV=1 - [RCN1_HUMAN]	22.36	6	6	9	331	38.8662	4.99561
P41091	Eukaryotic translation initiation factor 2 subunit 3	EIF2S3	Eukaryotic translation initiation factor 2 subunit 3 OS=Homo sapiens OX=9606 GN=EIF2S3 PE=1 SV=3 - [IF2G_HUMAN]	11.44	4	4	5	472	51.0772	8.39697
P02747	Complement C1q subcomponent subunit C	C1QC	Complement C1q subcomponent subunit C OS=Homo sapiens OX=9606 GN=C1QC PE=1 SV=3 - [C1QC_HUMAN]	25.31	5	5	5	245	25.7571	8.41162
P25789	Proteasome subunit alpha type-4	PSMA4	Proteasome subunit alpha type-4 OS=Homo sapiens OX=9606 GN=PSMA4 PE=1 SV=1 - [PSA4_HUMAN]	30.27	8	8	11	261	29.4652	7.72314
P40394	Alcohol dehydrogenase class 4 mu/sigma chain	ADH7	Alcohol dehydrogenase class 4 mu/sigma chain OS=Homo sapiens OX=9606 GN=ADH7 PE=1 SV=2 - [ADH7_HUMAN]	27.98	9	9	11	386	41.4543	7.85498
P46783	40S ribosomal protein S10	RPS10	40S ribosomal protein S10 OS=Homo sapiens OX=9606 GN=RPS10 PE=1 SV=1 - [RS10_HUMAN]	55.76	11	12	15	165	18.8859	10.1548
P22307	Non-specific lipid-transfer protein	SCP2	Non-specific lipid-transfer protein OS=Homo sapiens OX=9606 GN=SCP2 PE=1 SV=2 - [NLTP_HUMAN]	10.24	5	5	9	547	58.9556	6.88818
Q99460	26S proteasome non-ATPase regulatory subunit 1	PSMD1	26S proteasome non-ATPase regulatory subunit 1 OS=Homo sapiens OX=9606 GN=PSMD1 PE=1 SV=2 - [PSMD1_HUMAN]	11.12	9	9	10	953	105.769	5.38916
Q01844	RNA-binding protein EWS	EWSR1	RNA-binding protein EWS OS=Homo sapiens OX=9606 GN=EWSR1 PE=1 SV=1 - [EWS_HUMAN]	8.23	4	4	5	656	68.4357	9.33447
P20042	Eukaryotic translation initiation factor 2 subunit 2	EIF2S2	Eukaryotic translation initiation factor 2 subunit 2 OS=Homo sapiens OX=9606 GN=EIF2S2 PE=1 SV=2 - [IF2B_HUMAN]	20.42	5	5	8	333	38.3644	5.79541
Q02413	Desmoglein-1	DSG1	Desmoglein-1 OS=Homo sapiens OX=9606 GN=DSG1 PE=1 SV=2 - [DSG1_HUMAN]	8.1	6	7	13	1049	113.676	5.03369
O00533	Neural cell adhesion molecule L1-like protein	CHL1	Neural cell adhesion molecule L1-like protein OS=Homo sapiens OX=9606 GN=CHL1 PE=1 SV=4 - [NCHL1_HUMAN]	7.86	10	10	13	1208	134.987	5.75732
P24752	Acetyl-CoA acetyltransferase, mitochondrial	ACAT1	Acetyl-CoA acetyltransferase, mitochondrial OS=Homo sapiens OX=9606 GN=ACAT1 PE=1 SV=1 - [THIL_HUMAN]	11.94	5	5	7	427	45.1706	8.85107
O00567	Nucleolar protein 56	NOP56	Nucleolar protein 56 OS=Homo sapiens OX=9606 GN=NOP56 PE=1 SV=4 - [NOP56_HUMAN]	10.94	5	5	5	594	66.0087	9.18799
Q9Y5U9	Immediate early response 3-interacting protein 1	IER3IP1	Immediate early response 3-interacting protein 1 OS=Homo sapiens OX=9606 GN=IER3IP1 PE=1 SV=1 - [IR3IP_HUMAN]	24.39	1	1	2	82	8.96294	8.22119
Q12931	Heat shock protein 75 kDa, mitochondrial	TRAP1	Heat shock protein 75 kDa, mitochondrial OS=Homo sapiens OX=9606 GN=TRAP1 PE=1 SV=3 - [TRAP1_HUMAN]	3.84	2	3	5	704	80.0597	8.20654
P10644	cAMP-dependent protein kinase type I-alpha regulatory subunit	PRKAR1A	cAMP-dependent protein kinase type I-alpha regulatory subunit OS=Homo sapiens OX=9606 GN=PRKAR1A PE=1 SV=1 - [KAP0_HUMAN]	19.16	7	7	8	381	42.955	5.35107
O00764	Pyridoxal kinase	PDXK	Pyridoxal kinase OS=Homo sapiens OX=9606 GN=PDXK PE=1 SV=1 - [PDXK_HUMAN]	13.46	3	3	5	312	35.0799	6.12549
Q9UMD9	Collagen alpha-1(XVII) chain	COL17A1	Collagen alpha-1(XVII) chain OS=Homo sapiens OX=9606 GN=COL17A1 PE=1 SV=3 - [COHA1_HUMAN]	1.8	3	3	5	1497	150.326	8.79248
P60866	40S ribosomal protein S20	RPS20	40S ribosomal protein S20 OS=Homo sapiens OX=9606 GN=RPS20 PE=1 SV=1 - [RS20_HUMAN]	27.73	4	4	10	119	13.3643	9.93506
P08697	Alpha-2-antiplasmin	SERPINF2	Alpha-2-antiplasmin OS=Homo sapiens OX=9606 GN=SERPINF2 PE=1 SV=3 - [A2AP_HUMAN]	13.85	6	6	8	491	54.5311	6.29053
P17844	Probable ATP-dependent RNA helicase DDX5	DDX5	Probable ATP-dependent RNA helicase DDX5 OS=Homo sapiens OX=9606 GN=DDX5 PE=1 SV=1 - [DDX5_HUMAN]	13.36	5	9	12	614	69.1047	8.92432
Q58FF6	Putative heat shock protein HSP 90-beta 4	HSP90AB4P	Putative heat shock protein HSP 90-beta 4 OS=Homo sapiens OX=9606 GN=HSP90AB4P PE=5 SV=1 - [H90B4_HUMAN]	9.5	1	5	11	505	58.2276	4.729
A0A075B6K4	Immunoglobulin lambda variable 3-10	IGLV3-10	Immunoglobulin lambda variable 3-10 OS=Homo sapiens OX=9606 GN=IGLV3-10 PE=3 SV=2 - [LV310_HUMAN]	34.78	4	4	8	115	12.433	4.83057
O15523	ATP-dependent RNA helicase DDX3Y	DDX3Y	ATP-dependent RNA helicase DDX3Y OS=Homo sapiens OX=9606 GN=DDX3Y PE=1 SV=2 - [DDX3Y_HUMAN]	11.21	1	6	7	660	73.1081	7.54736
P11166	Solute carrier family 2, facilitated glucose transporter member 1	SLC2A1	Solute carrier family 2, facilitated glucose transporter member 1 OS=Homo sapiens OX=9606 GN=SLC2A1 PE=1 SV=2 - [GTR1_HUMAN]	11.18	5	5	9	492	54.0485	8.71924
P31930	Cytochrome b-c1 complex subunit 1, mitochondrial	UQCRC1	Cytochrome b-c1 complex subunit 1, mitochondrial OS=Homo sapiens OX=9606 GN=UQCRC1 PE=1 SV=3 - [QCR1_HUMAN]	4.38	1	1	2	480	52.6124	6.3667
P04179	Superoxide dismutase [Mn], mitochondrial	SOD2	Superoxide dismutase [Mn], mitochondrial OS=Homo sapiens OX=9606 GN=SOD2 PE=1 SV=3 - [SODM_HUMAN]	26.13	6	6	10	222	24.7346	8.25049
Q9UM54	Unconventional myosin-VI	MYO6	Unconventional myosin-VI OS=Homo sapiens OX=9606 GN=MYO6 PE=1 SV=4 - [MYO6_HUMAN]	5.87	6	6	6	1294	149.596	8.52881
P00505	Aspartate aminotransferase, mitochondrial	GOT2	Aspartate aminotransferase, mitochondrial OS=Homo sapiens OX=9606 GN=GOT2 PE=1 SV=3 - [AATM_HUMAN]	24.88	11	11	13	430	47.4873	9.01221
P01594	Immunoglobulin kappa variable 1-33	IGKV1-33	Immunoglobulin kappa variable 1-33 OS=Homo sapiens OX=9606 GN=IGKV1-33 PE=1 SV=2 - [KV133_HUMAN]	13.68	1	1	3	117	12.8403	4.77979
Q16698	2,4-dienoyl-CoA reductase, mitochondrial	DECR1	2,4-dienoyl-CoA reductase, mitochondrial OS=Homo sapiens OX=9606 GN=DECR1 PE=1 SV=1 - [DECR_HUMAN]	14.63	5	5	6	335	36.0448	9.27588
P62829	60S ribosomal protein L23	RPL23	60S ribosomal protein L23 OS=Homo sapiens OX=9606 GN=RPL23 PE=1 SV=1 - [RL23_HUMAN]	35	6	6	9	140	14.8561	10.5063
Q9UNZ2	NSFL1 cofactor p47	NSFL1C	NSFL1 cofactor p47 OS=Homo sapiens OX=9606 GN=NSFL1C PE=1 SV=2 - [NSF1C_HUMAN]	11.62	4	4	4	370	40.5483	5.09717
P01703	Immunoglobulin lambda variable 1-40	IGLV1-40	Immunoglobulin lambda variable 1-40 OS=Homo sapiens OX=9606 GN=IGLV1-40 PE=1 SV=2 - [LV140_HUMAN]	38.98	2	2	5	118	12.2939	5.74463
O14602	Eukaryotic translation initiation factor 1A, Y-chromosomal	EIF1AY	Eukaryotic translation initiation factor 1A, Y-chromosomal OS=Homo sapiens OX=9606 GN=EIF1AY PE=1 SV=4 - [IF1AY_HUMAN]	11.11	2	2	4	144	16.4323	5.23682
P55884	Eukaryotic translation initiation factor 3 subunit B	EIF3B	Eukaryotic translation initiation factor 3 subunit B OS=Homo sapiens OX=9606 GN=EIF3B PE=1 SV=3 - [EIF3B_HUMAN]	9.58	6	6	7	814	92.4238	4.99561
P06865	Beta-hexosaminidase subunit alpha	HEXA	Beta-hexosaminidase subunit alpha OS=Homo sapiens OX=9606 GN=HEXA PE=1 SV=2 - [HEXA_HUMAN]	6.43	3	4	5	529	60.6643	5.16064
Q15819	Ubiquitin-conjugating enzyme E2 variant 2	UBE2V2	Ubiquitin-conjugating enzyme E2 variant 2 OS=Homo sapiens OX=9606 GN=UBE2V2 PE=1 SV=4 - [UB2V2_HUMAN]	11.72	2	2	6	145	16.3522	8.08936
P18827	Syndecan-1	SDC1	Syndecan-1 OS=Homo sapiens OX=9606 GN=SDC1 PE=1 SV=3 - [SDC1_HUMAN]	9.03	2	2	4	310	32.4419	4.62744
O43747	AP-1 complex subunit gamma-1	AP1G1	AP-1 complex subunit gamma-1 OS=Homo sapiens OX=9606 GN=AP1G1 PE=1 SV=5 - [AP1G1_HUMAN]	6.69	5	5	5	822	91.2931	6.80029
P27361	Mitogen-activated protein kinase 3	MAPK3	Mitogen-activated protein kinase 3 OS=Homo sapiens OX=9606 GN=MAPK3 PE=1 SV=4 - [MK03_HUMAN]	17.41	3	5	7	379	43.1081	6.7417
Q9ULA0	Aspartyl aminopeptidase	DNPEP	Aspartyl aminopeptidase OS=Homo sapiens OX=9606 GN=DNPEP PE=1 SV=1 - [DNPEP_HUMAN]	7.37	3	3	3	475	52.3949	7.41553
P58546	Myotrophin	MTPN	Myotrophin OS=Homo sapiens OX=9606 GN=MTPN PE=1 SV=2 - [MTPN_HUMAN]	34.75	4	4	7	118	12.8866	5.51611
Q9Y3F4	Serine-threonine kinase receptor-associated protein	STRAP	Serine-threonine kinase receptor-associated protein OS=Homo sapiens OX=9606 GN=STRAP PE=1 SV=1 - [STRAP_HUMAN]	22.29	6	6	7	350	38.414	5.12256
Q00341	Vigilin	HDLBP	Vigilin OS=Homo sapiens OX=9606 GN=HDLBP PE=1 SV=2 - [VIGLN_HUMAN]	5.99	8	9	10	1268	141.368	6.87354
P35232	Prohibitin	PHB	Prohibitin OS=Homo sapiens OX=9606 GN=PHB PE=1 SV=1 - [PHB_HUMAN]	27.57	6	6	10	272	29.7859	5.75732
O75347	Tubulin-specific chaperone A	TBCA	Tubulin-specific chaperone A OS=Homo sapiens OX=9606 GN=TBCA PE=1 SV=3 - [TBCA_HUMAN]	24.07	3	3	4	108	12.8467	5.2876
Q9P035	Very-long-chain (3R)-3-hydroxyacyl-CoA dehydratase 3	HACD3	Very-long-chain (3R)-3-hydroxyacyl-CoA dehydratase 3 OS=Homo sapiens OX=9606 GN=HACD3 PE=1 SV=2 - [HACD3_HUMAN]	9.12	3	3	3	362	43.1316	8.93896
P30626	Sorcin	SRI	Sorcin OS=Homo sapiens OX=9606 GN=SRI PE=1 SV=1 - [SORCN_HUMAN]	23.74	5	5	8	198	21.6624	5.59229
P26639	Threonine--tRNA ligase, cytoplasmic	TARS	Threonine--tRNA ligase, cytoplasmic OS=Homo sapiens OX=9606 GN=TARS PE=1 SV=3 - [SYTC_HUMAN]	15.63	10	10	13	723	83.3819	6.66846
P62495	Eukaryotic peptide chain release factor subunit 1	ETF1	Eukaryotic peptide chain release factor subunit 1 OS=Homo sapiens OX=9606 GN=ETF1 PE=1 SV=3 - [ERF1_HUMAN]	13.27	5	5	7	437	49.0002	5.70654
Q96FV2	Secernin-2	SCRN2	Secernin-2 OS=Homo sapiens OX=9606 GN=SCRN2 PE=1 SV=3 - [SCRN2_HUMAN]	8.24	2	2	5	425	46.5672	5.66846
P42025	Beta-centractin	ACTR1B	Beta-centractin OS=Homo sapiens OX=9606 GN=ACTR1B PE=1 SV=1 - [ACTY_HUMAN]	16.22	2	5	8	376	42.2667	6.40479
P56385	ATP synthase subunit e, mitochondrial	ATP5ME	ATP synthase subunit e, mitochondrial OS=Homo sapiens OX=9606 GN=ATP5ME PE=1 SV=2 - [ATP5I_HUMAN]	30.43	2	2	5	69	7.92833	9.34912
P08571	Monocyte differentiation antigen CD14	CD14	Monocyte differentiation antigen CD14 OS=Homo sapiens OX=9606 GN=CD14 PE=1 SV=2 - [CD14_HUMAN]	17.6	5	5	6	375	40.0507	6.22705
P43034	Platelet-activating factor acetylhydrolase IB subunit alpha	PAFAH1B1	Platelet-activating factor acetylhydrolase IB subunit alpha OS=Homo sapiens OX=9606 GN=PAFAH1B1 PE=1 SV=2 - [LIS1_HUMAN]	21.95	8	9	14	410	46.6082	7.37158
Q14152	Eukaryotic translation initiation factor 3 subunit A	EIF3A	Eukaryotic translation initiation factor 3 subunit A OS=Homo sapiens OX=9606 GN=EIF3A PE=1 SV=1 - [EIF3A_HUMAN]	12.81	17	17	20	1382	166.468	6.78564
O60763	General vesicular transport factor p115	USO1	General vesicular transport factor p115 OS=Homo sapiens OX=9606 GN=USO1 PE=1 SV=2 - [USO1_HUMAN]	9.77	9	9	11	962	107.828	4.90674
P27482	Calmodulin-like protein 3	CALML3	Calmodulin-like protein 3 OS=Homo sapiens OX=9606 GN=CALML3 PE=1 SV=2 - [CALL3_HUMAN]	37.58	3	5	11	149	16.88	4.42432
Q14980	Nuclear mitotic apparatus protein 1	NUMA1	Nuclear mitotic apparatus protein 1 OS=Homo sapiens OX=9606 GN=NUMA1 PE=1 SV=2 - [NUMA1_HUMAN]	4.44	8	9	13	2115	238.115	5.78271
Q12907	Vesicular integral-membrane protein VIP36	LMAN2	Vesicular integral-membrane protein VIP36 OS=Homo sapiens OX=9606 GN=LMAN2 PE=1 SV=1 - [LMAN2_HUMAN]	17.7	6	6	8	356	40.2031	6.94678
O00429	Dynamin-1-like protein	DNM1L	Dynamin-1-like protein OS=Homo sapiens OX=9606 GN=DNM1L PE=1 SV=2 - [DNM1L_HUMAN]	11.41	7	7	7	736	81.8261	6.81494
P04211	Immunoglobulin lambda variable 7-43	IGLV7-43	Immunoglobulin lambda variable 7-43 OS=Homo sapiens OX=9606 GN=IGLV7-43 PE=3 SV=2 - [LV743_HUMAN]	21.37	1	3	12	117	12.4431	7.03467
P07814	Bifunctional glutamate/proline--tRNA ligase	EPRS	Bifunctional glutamate/proline--tRNA ligase OS=Homo sapiens OX=9606 GN=EPRS PE=1 SV=5 - [SYEP_HUMAN]	7.54	12	12	17	1512	170.483	7.32764
Q13425	Beta-2-syntrophin	SNTB2	Beta-2-syntrophin OS=Homo sapiens OX=9606 GN=SNTB2 PE=1 SV=1 - [SNTB2_HUMAN]	24.81	11	11	12	540	57.913	8.82178
A0AVT1	Ubiquitin-like modifier-activating enzyme 6	UBA6	Ubiquitin-like modifier-activating enzyme 6 OS=Homo sapiens OX=9606 GN=UBA6 PE=1 SV=1 - [UBA6_HUMAN]	6.46	7	7	9	1052	117.895	6.13818
A0A075B6S5	Immunoglobulin kappa variable 1-27	IGKV1-27	Immunoglobulin kappa variable 1-27 OS=Homo sapiens OX=9606 GN=IGKV1-27 PE=3 SV=1 - [KV127_HUMAN]	43.59	2	3	5	117	12.7034	8.29443
P67812	Signal peptidase complex catalytic subunit SEC11A	SEC11A	Signal peptidase complex catalytic subunit SEC11A OS=Homo sapiens OX=9606 GN=SEC11A PE=1 SV=1 - [SC11A_HUMAN]	24.02	5	5	8	179	20.6121	9.48096
P22102	Trifunctional purine biosynthetic protein adenosine-3	GART	Trifunctional purine biosynthetic protein adenosine-3 OS=Homo sapiens OX=9606 GN=GART PE=1 SV=1 - [PUR2_HUMAN]	5.35	5	5	5	1010	107.699	6.69775
Q00765	Receptor expression-enhancing protein 5	REEP5	Receptor expression-enhancing protein 5 OS=Homo sapiens OX=9606 GN=REEP5 PE=1 SV=3 - [REEP5_HUMAN]	20.11	5	5	8	189	21.479	8.104
A0A075B6J9	Immunoglobulin lambda variable 2-18	IGLV2-18	Immunoglobulin lambda variable 2-18 OS=Homo sapiens OX=9606 GN=IGLV2-18 PE=3 SV=2 - [LV218_HUMAN]	11.02	1	1	3	118	12.404	4.81787
Q13200	26S proteasome non-ATPase regulatory subunit 2	PSMD2	26S proteasome non-ATPase regulatory subunit 2 OS=Homo sapiens OX=9606 GN=PSMD2 PE=1 SV=3 - [PSMD2_HUMAN]	9.14	8	8	10	908	100.136	5.19873
P48681	Nestin	NES	Nestin OS=Homo sapiens OX=9606 GN=NES PE=1 SV=2 - [NEST_HUMAN]	4.94	7	7	8	1621	177.332	4.36084
Q9NSD9	Phenylalanine--tRNA ligase beta subunit	FARSB	Phenylalanine--tRNA ligase beta subunit OS=Homo sapiens OX=9606 GN=FARSB PE=1 SV=3 - [SYFB_HUMAN]	9.51	6	6	8	589	66.0735	6.84424
P30040	Endoplasmic reticulum resident protein 29	ERP29	Endoplasmic reticulum resident protein 29 OS=Homo sapiens OX=9606 GN=ERP29 PE=1 SV=4 - [ERP29_HUMAN]	41.76	9	9	16	261	28.9752	7.31299
P14174	Macrophage migration inhibitory factor	MIF	Macrophage migration inhibitory factor OS=Homo sapiens OX=9606 GN=MIF PE=1 SV=4 - [MIF_HUMAN]	23.48	3	3	8	115	12.4682	7.88428
P22234	Multifunctional protein ADE2	PAICS	Multifunctional protein ADE2 OS=Homo sapiens OX=9606 GN=PAICS PE=1 SV=3 - [PUR6_HUMAN]	20.24	8	8	8	425	47.0491	7.2251
P62854	40S ribosomal protein S26	RPS26	40S ribosomal protein S26 OS=Homo sapiens OX=9606 GN=RPS26 PE=1 SV=3 - [RS26_HUMAN]	20.87	2	2	4	115	13.0071	11.0044
O60936	Nucleolar protein 3	NOL3	Nucleolar protein 3 OS=Homo sapiens OX=9606 GN=NOL3 PE=1 SV=2 - [NOL3_HUMAN]	23.08	3	3	4	208	22.6157	4.18311
P62857	40S ribosomal protein S28	RPS28	40S ribosomal protein S28 OS=Homo sapiens OX=9606 GN=RPS28 PE=1 SV=1 - [RS28_HUMAN]	30.43	2	2	8	69	7.8362	10.6968
P30085	UMP-CMP kinase	CMPK1	UMP-CMP kinase OS=Homo sapiens OX=9606 GN=CMPK1 PE=1 SV=3 - [KCY_HUMAN]	30.1	5	5	5	196	22.2083	5.56689
Q9NP72	Ras-related protein Rab-18	RAB18	Ras-related protein Rab-18 OS=Homo sapiens OX=9606 GN=RAB18 PE=1 SV=1 - [RAB18_HUMAN]	20.39	3	4	9	206	22.9626	5.23682
Q27J81	Inverted formin-2	INF2	Inverted formin-2 OS=Homo sapiens OX=9606 GN=INF2 PE=1 SV=2 - [INF2_HUMAN]	6.16	6	6	7	1249	135.54	5.37646
Q8IWA5	Choline transporter-like protein 2	SLC44A2	Choline transporter-like protein 2 OS=Homo sapiens OX=9606 GN=SLC44A2 PE=1 SV=3 - [CTL2_HUMAN]	11.76	7	8	11	706	80.0705	8.57275
Q92598	Heat shock protein 105 kDa	HSPH1	Heat shock protein 105 kDa OS=Homo sapiens OX=9606 GN=HSPH1 PE=1 SV=1 - [HS105_HUMAN]	4.55	2	3	3	858	96.8037	5.38916
P63173	60S ribosomal protein L38	RPL38	60S ribosomal protein L38 OS=Homo sapiens OX=9606 GN=RPL38 PE=1 SV=2 - [RL38_HUMAN]	47.14	3	4	11	70	8.21273	10.0962
P01721	Immunoglobulin lambda variable 6-57	IGLV6-57	Immunoglobulin lambda variable 6-57 OS=Homo sapiens OX=9606 GN=IGLV6-57 PE=1 SV=2 - [LV657_HUMAN]	17.09	1	1	1	117	12.5578	4.77979
Q9NZM1	Myoferlin	MYOF	Myoferlin OS=Homo sapiens OX=9606 GN=MYOF PE=1 SV=1 - [MYOF_HUMAN]	5.05	9	9	9	2061	234.561	6.17627
P47897	Glutamine--tRNA ligase	QARS	Glutamine--tRNA ligase OS=Homo sapiens OX=9606 GN=QARS PE=1 SV=1 - [SYQ_HUMAN]	9.16	6	6	6	775	87.7429	7.15186
Q9UBQ0	Vacuolar protein sorting-associated protein 29	VPS29	Vacuolar protein sorting-associated protein 29 OS=Homo sapiens OX=9606 GN=VPS29 PE=1 SV=1 - [VPS29_HUMAN]	25.82	5	5	7	182	20.4927	6.78564
Q15847	Adipogenesis regulatory factor	ADIRF	Adipogenesis regulatory factor OS=Homo sapiens OX=9606 GN=ADIRF PE=1 SV=1 - [ADIRF_HUMAN]	60.53	3	3	7	76	7.84997	5.31299
P13693	Translationally-controlled tumor protein	TPT1	Translationally-controlled tumor protein OS=Homo sapiens OX=9606 GN=TPT1 PE=1 SV=1 - [TCTP_HUMAN]	23.84	4	4	10	172	19.5826	4.93213
Q6IBS0	Twinfilin-2	TWF2	Twinfilin-2 OS=Homo sapiens OX=9606 GN=TWF2 PE=1 SV=2 - [TWF2_HUMAN]	13.18	2	3	5	349	39.5233	6.84424
P20290	Transcription factor BTF3	BTF3	Transcription factor BTF3 OS=Homo sapiens OX=9606 GN=BTF3 PE=1 SV=1 - [BTF3_HUMAN]	10.68	1	1	1	206	22.1544	9.37842
P61019	Ras-related protein Rab-2A	RAB2A	Ras-related protein Rab-2A OS=Homo sapiens OX=9606 GN=RAB2A PE=1 SV=1 - [RAB2A_HUMAN]	41.98	3	8	10	212	23.5308	6.53662
Q9Y224	RNA transcription, translation and transport factor protein	RTRAF	RNA transcription, translation and transport factor protein OS=Homo sapiens OX=9606 GN=RTRAF PE=1 SV=1 - [RTRAF_HUMAN]	22.54	5	5	7	244	28.0507	6.65381
Q15717	ELAV-like protein 1	ELAVL1	ELAV-like protein 1 OS=Homo sapiens OX=9606 GN=ELAVL1 PE=1 SV=2 - [ELAV1_HUMAN]	18.1	6	6	8	326	36.0692	9.17334
P60900	Proteasome subunit alpha type-6	PSMA6	Proteasome subunit alpha type-6 OS=Homo sapiens OX=9606 GN=PSMA6 PE=1 SV=1 - [PSA6_HUMAN]	26.83	7	7	8	246	27.3818	6.75635
Q02487	Desmocollin-2	DSC2	Desmocollin-2 OS=Homo sapiens OX=9606 GN=DSC2 PE=1 SV=1 - [DSC2_HUMAN]	6.22	4	4	5	901	99.8987	5.33838
P23381	Tryptophan--tRNA ligase, cytoplasmic	WARS	Tryptophan--tRNA ligase, cytoplasmic OS=Homo sapiens OX=9606 GN=WARS PE=1 SV=2 - [SYWC_HUMAN]	18.9	7	7	8	471	53.1316	6.22705
P62191	26S proteasome regulatory subunit 4	PSMC1	26S proteasome regulatory subunit 4 OS=Homo sapiens OX=9606 GN=PSMC1 PE=1 SV=1 - [PRS4_HUMAN]	19.55	5	7	8	440	49.1537	6.21436
P27708	CAD protein	CAD	CAD protein OS=Homo sapiens OX=9606 GN=CAD PE=1 SV=3 - [PYR1_HUMAN]	0.9	2	2	2	2225	242.829	6.45557
P12955	Xaa-Pro dipeptidase	PEPD	Xaa-Pro dipeptidase OS=Homo sapiens OX=9606 GN=PEPD PE=1 SV=3 - [PEPD_HUMAN]	14.81	6	6	9	493	54.5129	5.99854
Q13214	Semaphorin-3B	SEMA3B	Semaphorin-3B OS=Homo sapiens OX=9606 GN=SEMA3B PE=2 SV=1 - [SEM3B_HUMAN]	11.21	7	7	7	749	83.0693	8.90967
Q02818	Nucleobindin-1	NUCB1	Nucleobindin-1 OS=Homo sapiens OX=9606 GN=NUCB1 PE=1 SV=4 - [NUCB1_HUMAN]	17.35	7	7	9	461	53.8463	5.24951
Q99439	Calponin-2	CNN2	Calponin-2 OS=Homo sapiens OX=9606 GN=CNN2 PE=1 SV=4 - [CNN2_HUMAN]	14.56	2	4	7	309	33.6753	7.32764
Q7RTS7	Keratin, type II cytoskeletal 74	KRT74	Keratin, type II cytoskeletal 74 OS=Homo sapiens OX=9606 GN=KRT74 PE=1 SV=2 - [K2C74_HUMAN]	5.1	1	3	5	529	57.8296	7.7085
P13987	CD59 glycoprotein	CD59	CD59 glycoprotein OS=Homo sapiens OX=9606 GN=CD59 PE=1 SV=1 - [CD59_HUMAN]	23.44	3	3	5	128	14.1678	6.48096
P01111	GTPase NRas	NRAS	GTPase NRas OS=Homo sapiens OX=9606 GN=NRAS PE=1 SV=1 - [RASN_HUMAN]	12.7	1	2	4	189	21.2155	5.17334
Q96JJ3	Engulfment and cell motility protein 2	ELMO2	Engulfment and cell motility protein 2 OS=Homo sapiens OX=9606 GN=ELMO2 PE=1 SV=2 - [ELMO2_HUMAN]	4.72	3	3	4	720	82.5623	5.89697
P14314	Glucosidase 2 subunit beta	PRKCSH	Glucosidase 2 subunit beta OS=Homo sapiens OX=9606 GN=PRKCSH PE=1 SV=2 - [GLU2B_HUMAN]	16.86	8	8	12	528	59.3878	4.41162
O94832	Unconventional myosin-Id	MYO1D	Unconventional myosin-Id OS=Homo sapiens OX=9606 GN=MYO1D PE=1 SV=2 - [MYO1D_HUMAN]	14.71	12	12	13	1006	116.129	9.39307
Q9Y383	Putative RNA-binding protein Luc7-like 2	LUC7L2	Putative RNA-binding protein Luc7-like 2 OS=Homo sapiens OX=9606 GN=LUC7L2 PE=1 SV=2 - [LC7L2_HUMAN]	11.73	4	4	6	392	46.4856	10.0083
Q6P2Q9	Pre-mRNA-processing-splicing factor 8	PRPF8	Pre-mRNA-processing-splicing factor 8 OS=Homo sapiens OX=9606 GN=PRPF8 PE=1 SV=2 - [PRP8_HUMAN]	3.73	8	8	8	2335	273.427	8.83643
Q99935	Opiorphin prepropeptide	OPRPN	Opiorphin prepropeptide OS=Homo sapiens OX=9606 GN=OPRPN PE=1 SV=2 - [PROL1_HUMAN]	6.85	1	1	2	248	27.1994	10.4185
P14868	Aspartate--tRNA ligase, cytoplasmic	DARS	Aspartate--tRNA ligase, cytoplasmic OS=Homo sapiens OX=9606 GN=DARS PE=1 SV=2 - [SYDC_HUMAN]	12.18	6	6	8	501	57.1	6.55127
P84098	60S ribosomal protein L19	RPL19	60S ribosomal protein L19 OS=Homo sapiens OX=9606 GN=RPL19 PE=1 SV=1 - [RL19_HUMAN]	19.9	4	4	8	196	23.4512	11.4731
O75390	Citrate synthase, mitochondrial	CS	Citrate synthase, mitochondrial OS=Homo sapiens OX=9606 GN=CS PE=1 SV=2 - [CISY_HUMAN]	9.23	4	4	5	466	51.6795	8.32373
Q14914	Prostaglandin reductase 1	PTGR1	Prostaglandin reductase 1 OS=Homo sapiens OX=9606 GN=PTGR1 PE=1 SV=2 - [PTGR1_HUMAN]	13.37	4	4	4	329	35.8467	8.29443
Q92945	Far upstream element-binding protein 2	KHSRP	Far upstream element-binding protein 2 OS=Homo sapiens OX=9606 GN=KHSRP PE=1 SV=4 - [FUBP2_HUMAN]	8.58	4	5	6	711	73.07	7.29834
O94903	Pyridoxal phosphate homeostasis protein	PLPBP	Pyridoxal phosphate homeostasis protein OS=Homo sapiens OX=9606 GN=PLPBP PE=1 SV=1 - [PLPHP_HUMAN]	23.27	5	5	5	275	30.3246	7.50342
P27144	Adenylate kinase 4, mitochondrial	AK4	Adenylate kinase 4, mitochondrial OS=Homo sapiens OX=9606 GN=AK4 PE=1 SV=1 - [KAD4_HUMAN]	20.63	4	4	6	223	25.2522	8.39697
Q9UHD8	Septin-9	SEPT9	Septin-9 OS=Homo sapiens OX=9606 GN=SEPT9 PE=1 SV=2 - [SEPT9_HUMAN]	7.34	5	5	5	586	65.3608	8.96826
P62633	Cellular nucleic acid-binding protein	CNBP	Cellular nucleic acid-binding protein OS=Homo sapiens OX=9606 GN=CNBP PE=1 SV=1 - [CNBP_HUMAN]	15.82	3	3	3	177	19.4496	7.7085
A0A0B4J1V0	Immunoglobulin heavy variable 3-15	IGHV3-15	Immunoglobulin heavy variable 3-15 OS=Homo sapiens OX=9606 GN=IGHV3-15 PE=3 SV=1 - [HV315_HUMAN]	16.81	1	2	13	119	12.9175	8.6167
P62910	60S ribosomal protein L32	RPL32	60S ribosomal protein L32 OS=Homo sapiens OX=9606 GN=RPL32 PE=1 SV=2 - [RL32_HUMAN]	30.37	4	4	7	135	15.8498	11.3267
Q01130	Serine/arginine-rich splicing factor 2	SRSF2	Serine/arginine-rich splicing factor 2 OS=Homo sapiens OX=9606 GN=SRSF2 PE=1 SV=4 - [SRSF2_HUMAN]	14.48	3	3	5	221	25.4612	11.854
P09467	Fructose-1,6-bisphosphatase 1	FBP1	Fructose-1,6-bisphosphatase 1 OS=Homo sapiens OX=9606 GN=FBP1 PE=1 SV=5 - [F16P1_HUMAN]	15.09	3	3	3	338	36.8188	6.99072
O75832	26S proteasome non-ATPase regulatory subunit 10	PSMD10	26S proteasome non-ATPase regulatory subunit 10 OS=Homo sapiens OX=9606 GN=PSMD10 PE=1 SV=1 - [PSD10_HUMAN]	16.37	3	3	3	226	24.4124	6.1001
Q13765	Nascent polypeptide-associated complex subunit alpha	NACA	Nascent polypeptide-associated complex subunit alpha OS=Homo sapiens OX=9606 GN=NACA PE=1 SV=1 - [NACA_HUMAN]	19.53	2	3	5	215	23.3697	4.56396
P55268	Laminin subunit beta-2	LAMB2	Laminin subunit beta-2 OS=Homo sapiens OX=9606 GN=LAMB2 PE=1 SV=2 - [LAMB2_HUMAN]	3.45	5	5	5	1798	195.854	6.52197
A0A0B4J1V2	Immunoglobulin heavy variable 2-26	IGHV2-26	Immunoglobulin heavy variable 2-26 OS=Homo sapiens OX=9606 GN=IGHV2-26 PE=3 SV=1 - [HV226_HUMAN]	17.65	2	2	4	119	13.1737	8.29443
P46926	Glucosamine-6-phosphate isomerase 1	GNPDA1	Glucosamine-6-phosphate isomerase 1 OS=Homo sapiens OX=9606 GN=GNPDA1 PE=1 SV=1 - [GNPI1_HUMAN]	21.11	3	5	7	289	32.6476	6.91748
Q8TCJ2	Dolichyl-diphosphooligosaccharide--protein glycosyltransferase subunit STT3B	STT3B	Dolichyl-diphosphooligosaccharide--protein glycosyltransferase subunit STT3B OS=Homo sapiens OX=9606 GN=STT3B PE=1 SV=1 - [STT3B_HUMAN]	11.62	10	10	19	826	93.6137	8.90967
P13073	Cytochrome c oxidase subunit 4 isoform 1, mitochondrial	COX4I1	Cytochrome c oxidase subunit 4 isoform 1, mitochondrial OS=Homo sapiens OX=9606 GN=COX4I1 PE=1 SV=1 - [COX41_HUMAN]	42.6	7	7	11	169	19.564	9.51025
Q969X5	Endoplasmic reticulum-Golgi intermediate compartment protein 1	ERGIC1	Endoplasmic reticulum-Golgi intermediate compartment protein 1 OS=Homo sapiens OX=9606 GN=ERGIC1 PE=1 SV=1 - [ERGI1_HUMAN]	16.21	3	3	3	290	32.5715	7.06396
Q96AY3	Peptidyl-prolyl cis-trans isomerase FKBP10	FKBP10	Peptidyl-prolyl cis-trans isomerase FKBP10 OS=Homo sapiens OX=9606 GN=FKBP10 PE=1 SV=1 - [FKB10_HUMAN]	8.42	4	4	6	582	64.2042	5.61768
P63000	Ras-related C3 botulinum toxin substrate 1	RAC1	Ras-related C3 botulinum toxin substrate 1 OS=Homo sapiens OX=9606 GN=RAC1 PE=1 SV=1 - [RAC1_HUMAN]	32.29	6	7	7	192	21.4362	8.49951
P05198	Eukaryotic translation initiation factor 2 subunit 1	EIF2S1	Eukaryotic translation initiation factor 2 subunit 1 OS=Homo sapiens OX=9606 GN=EIF2S1 PE=1 SV=3 - [IF2A_HUMAN]	12.38	3	3	4	315	36.0894	5.08447
P53680	AP-2 complex subunit sigma	AP2S1	AP-2 complex subunit sigma OS=Homo sapiens OX=9606 GN=AP2S1 PE=1 SV=2 - [AP2S1_HUMAN]	30.28	4	4	5	142	17.0067	6.17627
Q9BZG1	Ras-related protein Rab-34	RAB34	Ras-related protein Rab-34 OS=Homo sapiens OX=9606 GN=RAB34 PE=1 SV=1 - [RAB34_HUMAN]	18.92	4	4	5	259	29.0259	7.88428
P22792	Carboxypeptidase N subunit 2	CPN2	Carboxypeptidase N subunit 2 OS=Homo sapiens OX=9606 GN=CPN2 PE=1 SV=3 - [CPN2_HUMAN]	4.59	2	2	3	545	60.5181	5.98584
P26885	Peptidyl-prolyl cis-trans isomerase FKBP2	FKBP2	Peptidyl-prolyl cis-trans isomerase FKBP2 OS=Homo sapiens OX=9606 GN=FKBP2 PE=1 SV=2 - [FKBP2_HUMAN]	28.87	6	6	10	142	15.6393	9.12939
Q15029	116 kDa U5 small nuclear ribonucleoprotein component	EFTUD2	116 kDa U5 small nuclear ribonucleoprotein component OS=Homo sapiens OX=9606 GN=EFTUD2 PE=1 SV=1 - [U5S1_HUMAN]	5.14	4	5	9	972	109.366	4.99561
P28070	Proteasome subunit beta type-4	PSMB4	Proteasome subunit beta type-4 OS=Homo sapiens OX=9606 GN=PSMB4 PE=1 SV=4 - [PSB4_HUMAN]	23.11	4	4	5	264	29.1855	5.97314
Q9H2G2	STE20-like serine/threonine-protein kinase	SLK	STE20-like serine/threonine-protein kinase OS=Homo sapiens OX=9606 GN=SLK PE=1 SV=1 - [SLK_HUMAN]	3.24	2	3	5	1235	142.607	5.14795
Q96AE4	Far upstream element-binding protein 1	FUBP1	Far upstream element-binding protein 1 OS=Homo sapiens OX=9606 GN=FUBP1 PE=1 SV=3 - [FUBP1_HUMAN]	10.56	5	6	8	644	67.5185	7.60596
Q99733	Nucleosome assembly protein 1-like 4	NAP1L4	Nucleosome assembly protein 1-like 4 OS=Homo sapiens OX=9606 GN=NAP1L4 PE=1 SV=1 - [NP1L4_HUMAN]	15.73	4	5	7	375	42.7969	4.69092
P62263	40S ribosomal protein S14	RPS14	40S ribosomal protein S14 OS=Homo sapiens OX=9606 GN=RPS14 PE=1 SV=3 - [RS14_HUMAN]	38.41	5	5	7	151	16.2625	10.0522
P21980	Protein-glutamine gamma-glutamyltransferase 2	TGM2	Protein-glutamine gamma-glutamyltransferase 2 OS=Homo sapiens OX=9606 GN=TGM2 PE=1 SV=2 - [TGM2_HUMAN]	9.02	6	6	7	687	77.2797	5.22412
O95968	Secretoglobin family 1D member 1	SCGB1D1	Secretoglobin family 1D member 1 OS=Homo sapiens OX=9606 GN=SCGB1D1 PE=1 SV=1 - [SG1D1_HUMAN]	20	2	2	3	90	9.89138	9.24658
P62070	Ras-related protein R-Ras2	RRAS2	Ras-related protein R-Ras2 OS=Homo sapiens OX=9606 GN=RRAS2 PE=1 SV=1 - [RRAS2_HUMAN]	19.12	1	3	4	204	23.3847	6.01123
Q9BQE5	Apolipoprotein L2	APOL2	Apolipoprotein L2 OS=Homo sapiens OX=9606 GN=APOL2 PE=1 SV=1 - [APOL2_HUMAN]	5.34	2	2	3	337	37.0694	6.7417
P30049	ATP synthase subunit delta, mitochondrial	ATP5F1D	ATP synthase subunit delta, mitochondrial OS=Homo sapiens OX=9606 GN=ATP5F1D PE=1 SV=2 - [ATPD_HUMAN]	13.69	2	2	3	168	17.4792	5.49072
Q9H0R4	Haloacid dehalogenase-like hydrolase domain-containing protein 2	HDHD2	Haloacid dehalogenase-like hydrolase domain-containing protein 2 OS=Homo sapiens OX=9606 GN=HDHD2 PE=1 SV=1 - [HDHD2_HUMAN]	5.02	1	1	1	259	28.5179	6.23975
P25786	Proteasome subunit alpha type-1	PSMA1	Proteasome subunit alpha type-1 OS=Homo sapiens OX=9606 GN=PSMA1 PE=1 SV=1 - [PSA1_HUMAN]	26.62	6	6	7	263	29.5369	6.60986
P17612	cAMP-dependent protein kinase catalytic subunit alpha	PRKACA	cAMP-dependent protein kinase catalytic subunit alpha OS=Homo sapiens OX=9606 GN=PRKACA PE=1 SV=2 - [KAPCA_HUMAN]	21.65	8	8	10	351	40.564	8.79248
Q96IU4	Protein ABHD14B	ABHD14B	Protein ABHD14B OS=Homo sapiens OX=9606 GN=ABHD14B PE=1 SV=1 - [ABHEB_HUMAN]	17.62	3	3	5	210	22.3316	6.40479
Q9NTJ5	Phosphatidylinositide phosphatase SAC1	SACM1L	Phosphatidylinositide phosphatase SAC1 OS=Homo sapiens OX=9606 GN=SACM1L PE=1 SV=2 - [SAC1_HUMAN]	10.9	7	7	8	587	66.924	7.12256
O75131	Copine-3	CPNE3	Copine-3 OS=Homo sapiens OX=9606 GN=CPNE3 PE=1 SV=1 - [CPNE3_HUMAN]	14.15	7	7	8	537	60.0921	5.84619
Q9NX46	ADP-ribose glycohydrolase ARH3	ADPRHL2	ADP-ribose glycohydrolase ARH3 OS=Homo sapiens OX=9606 GN=ADPRHL2 PE=1 SV=1 - [ARHL2_HUMAN]	8.54	3	3	3	363	38.9222	5.07178
P14151	L-selectin	SELL	L-selectin OS=Homo sapiens OX=9606 GN=SELL PE=1 SV=2 - [LYAM1_HUMAN]	6.99	2	2	3	372	42.1589	6.59521
Q09028	Histone-binding protein RBBP4	RBBP4	Histone-binding protein RBBP4 OS=Homo sapiens OX=9606 GN=RBBP4 PE=1 SV=3 - [RBBP4_HUMAN]	7.76	4	4	4	425	47.6261	4.89404
P48147	Prolyl endopeptidase	PREP	Prolyl endopeptidase OS=Homo sapiens OX=9606 GN=PREP PE=1 SV=2 - [PPCE_HUMAN]	14.08	9	9	10	710	80.648	5.85889
A0A0B4J1Y8	Immunoglobulin lambda variable 9-49	IGLV9-49	Immunoglobulin lambda variable 9-49 OS=Homo sapiens OX=9606 GN=IGLV9-49 PE=1 SV=1 - [LV949_HUMAN]	30.08	3	4	5	123	13.0155	7.28369
Q13753	Laminin subunit gamma-2	LAMC2	Laminin subunit gamma-2 OS=Homo sapiens OX=9606 GN=LAMC2 PE=1 SV=2 - [LAMC2_HUMAN]	3.52	4	4	6	1193	130.892	6.18896
Q9BT78	COP9 signalosome complex subunit 4	COPS4	COP9 signalosome complex subunit 4 OS=Homo sapiens OX=9606 GN=COPS4 PE=1 SV=1 - [CSN4_HUMAN]	17.73	6	6	7	406	46.2397	5.8335
P00325	Alcohol dehydrogenase 1B	ADH1B	Alcohol dehydrogenase 1B OS=Homo sapiens OX=9606 GN=ADH1B PE=1 SV=2 - [ADH1B_HUMAN]	21.6	7	7	9	375	39.8286	8.29443
P41252	Isoleucine--tRNA ligase, cytoplasmic	IARS	Isoleucine--tRNA ligase, cytoplasmic OS=Homo sapiens OX=9606 GN=IARS PE=1 SV=2 - [SYIC_HUMAN]	5.86	7	7	7	1262	144.406	6.15088
Q13449	Limbic system-associated membrane protein	LSAMP	Limbic system-associated membrane protein OS=Homo sapiens OX=9606 GN=LSAMP PE=1 SV=2 - [LSAMP_HUMAN]	15.98	4	4	5	338	37.3702	6.97607
P37108	Signal recognition particle 14 kDa protein	SRP14	Signal recognition particle 14 kDa protein OS=Homo sapiens OX=9606 GN=SRP14 PE=1 SV=2 - [SRP14_HUMAN]	32.35	4	4	7	136	14.5608	10.0376
Q16762	Thiosulfate sulfurtransferase	TST	Thiosulfate sulfurtransferase OS=Homo sapiens OX=9606 GN=TST PE=1 SV=4 - [THTR_HUMAN]	14.81	4	4	4	297	33.4078	7.25439
Q13526	Peptidyl-prolyl cis-trans isomerase NIMA-interacting 1	PIN1	Peptidyl-prolyl cis-trans isomerase NIMA-interacting 1 OS=Homo sapiens OX=9606 GN=PIN1 PE=1 SV=1 - [PIN1_HUMAN]	12.27	1	1	1	163	18.232	8.82178
Q13822	Ectonucleotide pyrophosphatase/phosphodiesterase family member 2	ENPP2	Ectonucleotide pyrophosphatase/phosphodiesterase family member 2 OS=Homo sapiens OX=9606 GN=ENPP2 PE=1 SV=3 - [ENPP2_HUMAN]	4.87	4	4	5	863	98.9296	7.37158
P35080	Profilin-2	PFN2	Profilin-2 OS=Homo sapiens OX=9606 GN=PFN2 PE=1 SV=3 - [PROF2_HUMAN]	27.14	3	3	3	140	15.0363	6.99072
Q9NQW7	Xaa-Pro aminopeptidase 1	XPNPEP1	Xaa-Pro aminopeptidase 1 OS=Homo sapiens OX=9606 GN=XPNPEP1 PE=1 SV=3 - [XPP1_HUMAN]	4.49	3	3	4	623	69.8732	5.66846
Q92616	eIF-2-alpha kinase activator GCN1	GCN1	eIF-2-alpha kinase activator GCN1 OS=Homo sapiens OX=9606 GN=GCN1 PE=1 SV=6 - [GCN1_HUMAN]	1.61	4	4	5	2671	292.572	7.47412
P50238	Cysteine-rich protein 1	CRIP1	Cysteine-rich protein 1 OS=Homo sapiens OX=9606 GN=CRIP1 PE=1 SV=3 - [CRIP1_HUMAN]	38.96	3	4	10	77	8.52701	8.74854
P59998	Actin-related protein 2/3 complex subunit 4	ARPC4	Actin-related protein 2/3 complex subunit 4 OS=Homo sapiens OX=9606 GN=ARPC4 PE=1 SV=3 - [ARPC4_HUMAN]	30.95	5	5	7	168	19.6543	8.42627
Q9UEY8	Gamma-adducin	ADD3	Gamma-adducin OS=Homo sapiens OX=9606 GN=ADD3 PE=1 SV=1 - [ADDG_HUMAN]	7.79	5	5	7	706	79.1052	6.31592
P49593	Protein phosphatase 1F	PPM1F	Protein phosphatase 1F OS=Homo sapiens OX=9606 GN=PPM1F PE=1 SV=3 - [PPM1F_HUMAN]	7.93	2	2	2	454	49.8001	5.09717
P61457	Pterin-4-alpha-carbinolamine dehydratase	PCBD1	Pterin-4-alpha-carbinolamine dehydratase OS=Homo sapiens OX=9606 GN=PCBD1 PE=1 SV=2 - [PHS_HUMAN]	28.85	2	3	5	104	11.992	6.80029
O75643	U5 small nuclear ribonucleoprotein 200 kDa helicase	SNRNP200	U5 small nuclear ribonucleoprotein 200 kDa helicase OS=Homo sapiens OX=9606 GN=SNRNP200 PE=1 SV=2 - [U520_HUMAN]	2.67	6	6	6	2136	244.353	6.06201
Q96TA1	Niban-like protein 1	FAM129B	Niban-like protein 1 OS=Homo sapiens OX=9606 GN=FAM129B PE=1 SV=3 - [NIBL1_HUMAN]	8.58	5	5	5	746	84.0847	6.18896
P26196	Probable ATP-dependent RNA helicase DDX6	DDX6	Probable ATP-dependent RNA helicase DDX6 OS=Homo sapiens OX=9606 GN=DDX6 PE=1 SV=2 - [DDX6_HUMAN]	15.32	6	6	7	483	54.3823	8.66064
P11177	Pyruvate dehydrogenase E1 component subunit beta, mitochondrial	PDHB	Pyruvate dehydrogenase E1 component subunit beta, mitochondrial OS=Homo sapiens OX=9606 GN=PDHB PE=1 SV=3 - [ODPB_HUMAN]	18.66	5	5	5	359	39.208	6.65381
P51608	Methyl-CpG-binding protein 2	MECP2	Methyl-CpG-binding protein 2 OS=Homo sapiens OX=9606 GN=MECP2 PE=1 SV=1 - [MECP2_HUMAN]	10.91	4	4	7	486	52.4087	9.94971
P61604	10 kDa heat shock protein, mitochondrial	HSPE1	10 kDa heat shock protein, mitochondrial OS=Homo sapiens OX=9606 GN=HSPE1 PE=1 SV=2 - [CH10_HUMAN]	52.94	6	6	13	102	10.9249	8.92432
P47985	Cytochrome b-c1 complex subunit Rieske, mitochondrial	UQCRFS1	Cytochrome b-c1 complex subunit Rieske, mitochondrial OS=Homo sapiens OX=9606 GN=UQCRFS1 PE=1 SV=2 - [UCRI_HUMAN]	21.53	6	6	7	274	29.6494	8.32373
P02654	Apolipoprotein C-I	APOC1	Apolipoprotein C-I OS=Homo sapiens OX=9606 GN=APOC1 PE=1 SV=1 - [APOC1_HUMAN]	32.53	3	3	8	83	9.32609	8.47021
P61201	COP9 signalosome complex subunit 2	COPS2	COP9 signalosome complex subunit 2 OS=Homo sapiens OX=9606 GN=COPS2 PE=1 SV=1 - [CSN2_HUMAN]	11.51	5	5	5	443	51.5641	5.52881
P51659	Peroxisomal multifunctional enzyme type 2	HSD17B4	Peroxisomal multifunctional enzyme type 2 OS=Homo sapiens OX=9606 GN=HSD17B4 PE=1 SV=3 - [DHB4_HUMAN]	7.88	5	5	5	736	79.6363	8.83643
Q9UHX1	Poly(U)-binding-splicing factor PUF60	PUF60	Poly(U)-binding-splicing factor PUF60 OS=Homo sapiens OX=9606 GN=PUF60 PE=1 SV=1 - [PUF60_HUMAN]	4.29	2	2	2	559	59.8376	5.2876
Q969X1	Protein lifeguard 3	TMBIM1	Protein lifeguard 3 OS=Homo sapiens OX=9606 GN=TMBIM1 PE=1 SV=2 - [LFG3_HUMAN]	6.11	2	2	3	311	34.5846	7.72314
O43866	CD5 antigen-like	CD5L	CD5 antigen-like OS=Homo sapiens OX=9606 GN=CD5L PE=1 SV=1 - [CD5L_HUMAN]	13.26	6	6	7	347	38.0629	5.46533
O94985	Calsyntenin-1	CLSTN1	Calsyntenin-1 OS=Homo sapiens OX=9606 GN=CLSTN1 PE=1 SV=1 - [CSTN1_HUMAN]	6.63	5	5	8	981	109.724	4.90674
A0A087WSY6	Immunoglobulin kappa variable 3D-15	IGKV3D-15	Immunoglobulin kappa variable 3D-15 OS=Homo sapiens OX=9606 GN=IGKV3D-15 PE=3 SV=6 - [KVD15_HUMAN]	37.39	1	4	18	115	12.5263	5.18604
P49257	Protein ERGIC-53	LMAN1	Protein ERGIC-53 OS=Homo sapiens OX=9606 GN=LMAN1 PE=1 SV=2 - [LMAN1_HUMAN]	11.37	7	7	15	510	57.513	6.771
P01701	Immunoglobulin lambda variable 1-51	IGLV1-51	Immunoglobulin lambda variable 1-51 OS=Homo sapiens OX=9606 GN=IGLV1-51 PE=1 SV=2 - [LV151_HUMAN]	13.68	2	2	11	117	12.241	7.03467
Q9BWM7	Sideroflexin-3	SFXN3	Sideroflexin-3 OS=Homo sapiens OX=9606 GN=SFXN3 PE=1 SV=3 - [SFXN3_HUMAN]	20.25	5	6	6	321	35.4805	9.1001
P54725	UV excision repair protein RAD23 homolog A	RAD23A	UV excision repair protein RAD23 homolog A OS=Homo sapiens OX=9606 GN=RAD23A PE=1 SV=1 - [RD23A_HUMAN]	7.16	1	3	4	363	39.5847	4.57666
P07954	Fumarate hydratase, mitochondrial	FH	Fumarate hydratase, mitochondrial OS=Homo sapiens OX=9606 GN=FH PE=1 SV=3 - [FUMH_HUMAN]	11.37	6	6	7	510	54.6022	8.76318
Q9UBQ7	Glyoxylate reductase/hydroxypyruvate reductase	GRHPR	Glyoxylate reductase/hydroxypyruvate reductase OS=Homo sapiens OX=9606 GN=GRHPR PE=1 SV=1 - [GRHPR_HUMAN]	8.54	2	2	3	328	35.6457	7.38623
P42167	Lamina-associated polypeptide 2, isoforms beta/gamma	TMPO	Lamina-associated polypeptide 2, isoforms beta/gamma OS=Homo sapiens OX=9606 GN=TMPO PE=1 SV=2 - [LAP2B_HUMAN]	14.32	6	6	8	454	50.6395	9.37842
O95747	Serine/threonine-protein kinase OSR1	OXSR1	Serine/threonine-protein kinase OSR1 OS=Homo sapiens OX=9606 GN=OXSR1 PE=1 SV=1 - [OXSR1_HUMAN]	7.4	3	3	4	527	57.9861	6.43018
Q9UKM9	RNA-binding protein Raly	RALY	RNA-binding protein Raly OS=Homo sapiens OX=9606 GN=RALY PE=1 SV=1 - [RALY_HUMAN]	11.11	4	4	4	306	32.4436	9.17334
Q9Y5S9	RNA-binding protein 8A	RBM8A	RNA-binding protein 8A OS=Homo sapiens OX=9606 GN=RBM8A PE=1 SV=1 - [RBM8A_HUMAN]	10.92	2	2	4	174	19.8767	5.71924
P49588	Alanine--tRNA ligase, cytoplasmic	AARS	Alanine--tRNA ligase, cytoplasmic OS=Homo sapiens OX=9606 GN=AARS PE=1 SV=2 - [SYAC_HUMAN]	5.37	5	5	5	968	106.743	5.52881
Q9NR45	Sialic acid synthase	NANS	Sialic acid synthase OS=Homo sapiens OX=9606 GN=NANS PE=1 SV=2 - [SIAS_HUMAN]	15.32	5	5	6	359	40.2815	6.7417
P13796	Plastin-2	LCP1	Plastin-2 OS=Homo sapiens OX=9606 GN=LCP1 PE=1 SV=6 - [PLSL_HUMAN]	12.44	2	7	11	627	70.2439	5.42725
O95834	Echinoderm microtubule-associated protein-like 2	EML2	Echinoderm microtubule-associated protein-like 2 OS=Homo sapiens OX=9606 GN=EML2 PE=1 SV=1 - [EMAL2_HUMAN]	9.09	4	4	4	649	70.6341	6.31592
P20618	Proteasome subunit beta type-1	PSMB1	Proteasome subunit beta type-1 OS=Homo sapiens OX=9606 GN=PSMB1 PE=1 SV=2 - [PSB1_HUMAN]	37.76	8	8	9	241	26.4724	8.1333
Q15424	Scaffold attachment factor B1	SAFB	Scaffold attachment factor B1 OS=Homo sapiens OX=9606 GN=SAFB PE=1 SV=4 - [SAFB1_HUMAN]	3.17	2	2	2	915	102.58	5.46533
P84095	Rho-related GTP-binding protein RhoG	RHOG	Rho-related GTP-binding protein RhoG OS=Homo sapiens OX=9606 GN=RHOG PE=1 SV=1 - [RHOG_HUMAN]	20.42	3	4	4	191	21.2949	8.11865
P28845	Corticosteroid 11-beta-dehydrogenase isozyme 1	HSD11B1	Corticosteroid 11-beta-dehydrogenase isozyme 1 OS=Homo sapiens OX=9606 GN=HSD11B1 PE=1 SV=3 - [DHI1_HUMAN]	9.59	3	3	4	292	32.3796	8.55811
Q13243	Serine/arginine-rich splicing factor 5	SRSF5	Serine/arginine-rich splicing factor 5 OS=Homo sapiens OX=9606 GN=SRSF5 PE=1 SV=1 - [SRSF5_HUMAN]	4.41	1	1	2	272	31.2453	11.5903
P55060	Exportin-2	CSE1L	Exportin-2 OS=Homo sapiens OX=9606 GN=CSE1L PE=1 SV=3 - [XPO2_HUMAN]	4.22	4	4	4	971	110.346	5.77002
Q8TAT6	Nuclear protein localization protein 4 homolog	NPLOC4	Nuclear protein localization protein 4 homolog OS=Homo sapiens OX=9606 GN=NPLOC4 PE=1 SV=3 - [NPL4_HUMAN]	9.54	4	4	4	608	68.0769	6.37939
Q9NRR1	Cytokine-like protein 1	CYTL1	Cytokine-like protein 1 OS=Homo sapiens OX=9606 GN=CYTL1 PE=1 SV=1 - [CYTL1_HUMAN]	40.44	5	5	12	136	15.5671	8.48486
P26373	60S ribosomal protein L13	RPL13	60S ribosomal protein L13 OS=Homo sapiens OX=9606 GN=RPL13 PE=1 SV=4 - [RL13_HUMAN]	28.44	7	7	11	211	24.2465	11.6489
P46776	60S ribosomal protein L27a	RPL27A	60S ribosomal protein L27a OS=Homo sapiens OX=9606 GN=RPL27A PE=1 SV=2 - [RL27A_HUMAN]	34.46	5	5	7	148	16.551	11.0044
Q15369	Elongin-C	ELOC	Elongin-C OS=Homo sapiens OX=9606 GN=ELOC PE=1 SV=1 - [ELOC_HUMAN]	36.61	3	3	7	112	12.465	4.77979
P02656	Apolipoprotein C-III	APOC3	Apolipoprotein C-III OS=Homo sapiens OX=9606 GN=APOC3 PE=1 SV=1 - [APOC3_HUMAN]	11.11	1	1	2	99	10.8455	5.41455
Q9Y3B3	Transmembrane emp24 domain-containing protein 7	TMED7	Transmembrane emp24 domain-containing protein 7 OS=Homo sapiens OX=9606 GN=TMED7 PE=1 SV=2 - [TMED7_HUMAN]	15.18	3	3	7	224	25.1556	6.88818
P06454	Prothymosin alpha	PTMA	Prothymosin alpha OS=Homo sapiens OX=9606 GN=PTMA PE=1 SV=2 - [PTMA_HUMAN]	25.23	2	2	4	111	12.196	3.77686
O14579	Coatomer subunit epsilon	COPE	Coatomer subunit epsilon OS=Homo sapiens OX=9606 GN=COPE PE=1 SV=3 - [COPE_HUMAN]	22.4	6	6	7	308	34.4603	5.12256
Q13131	5'-AMP-activated protein kinase catalytic subunit alpha-1	PRKAA1	5'-AMP-activated protein kinase catalytic subunit alpha-1 OS=Homo sapiens OX=9606 GN=PRKAA1 PE=1 SV=4 - [AAPK1_HUMAN]	6.62	3	3	3	559	63.9686	8.11865
Q9UHV9	Prefoldin subunit 2	PFDN2	Prefoldin subunit 2 OS=Homo sapiens OX=9606 GN=PFDN2 PE=1 SV=1 - [PFD2_HUMAN]	34.42	5	5	5	154	16.6376	6.58057
P31941	DNA dC->dU-editing enzyme APOBEC-3A	APOBEC3A	DNA dC->dU-editing enzyme APOBEC-3A OS=Homo sapiens OX=9606 GN=APOBEC3A PE=1 SV=3 - [ABC3A_HUMAN]	17.09	3	3	7	199	22.9972	6.84424
Q92882	Osteoclast-stimulating factor 1	OSTF1	Osteoclast-stimulating factor 1 OS=Homo sapiens OX=9606 GN=OSTF1 PE=1 SV=2 - [OSTF1_HUMAN]	5.61	1	1	2	214	23.7719	5.68115
O15212	Prefoldin subunit 6	PFDN6	Prefoldin subunit 6 OS=Homo sapiens OX=9606 GN=PFDN6 PE=1 SV=1 - [PFD6_HUMAN]	21.71	3	3	4	129	14.5738	8.88037
A0A0B4J1U3	Immunoglobulin lambda variable 1-36	IGLV1-36	Immunoglobulin lambda variable 1-36 OS=Homo sapiens OX=9606 GN=IGLV1-36 PE=1 SV=5 - [LV136_HUMAN]	13.68	1	1	2	117	12.47	4.77979
Q9BTT0	Acidic leucine-rich nuclear phosphoprotein 32 family member E	ANP32E	Acidic leucine-rich nuclear phosphoprotein 32 family member E OS=Homo sapiens OX=9606 GN=ANP32E PE=1 SV=1 - [AN32E_HUMAN]	17.91	3	3	3	268	30.6738	3.85303
Q9Y2J2	Band 4.1-like protein 3	EPB41L3	Band 4.1-like protein 3 OS=Homo sapiens OX=9606 GN=EPB41L3 PE=1 SV=2 - [E41L3_HUMAN]	5.7	3	7	13	1087	120.603	5.18604
Q99436	Proteasome subunit beta type-7	PSMB7	Proteasome subunit beta type-7 OS=Homo sapiens OX=9606 GN=PSMB7 PE=1 SV=1 - [PSB7_HUMAN]	7.22	2	2	4	277	29.9462	7.6792
P34896	Serine hydroxymethyltransferase, cytosolic	SHMT1	Serine hydroxymethyltransferase, cytosolic OS=Homo sapiens OX=9606 GN=SHMT1 PE=1 SV=1 - [GLYC_HUMAN]	9.32	2	3	3	483	53.049	7.7085
Q14574	Desmocollin-3	DSC3	Desmocollin-3 OS=Homo sapiens OX=9606 GN=DSC3 PE=1 SV=3 - [DSC3_HUMAN]	6.58	7	7	8	896	99.9063	6.1001
Q9Y3D6	Mitochondrial fission 1 protein	FIS1	Mitochondrial fission 1 protein OS=Homo sapiens OX=9606 GN=FIS1 PE=1 SV=2 - [FIS1_HUMAN]	15.13	2	2	3	152	16.927	8.79248
O43242	26S proteasome non-ATPase regulatory subunit 3	PSMD3	26S proteasome non-ATPase regulatory subunit 3 OS=Homo sapiens OX=9606 GN=PSMD3 PE=1 SV=2 - [PSMD3_HUMAN]	15.92	9	9	9	534	60.9395	8.44092
O43776	Asparagine--tRNA ligase, cytoplasmic	NARS	Asparagine--tRNA ligase, cytoplasmic OS=Homo sapiens OX=9606 GN=NARS PE=1 SV=1 - [SYNC_HUMAN]	12.04	6	6	8	548	62.9025	6.25244
Q9UGM3	Deleted in malignant brain tumors 1 protein	DMBT1	Deleted in malignant brain tumors 1 protein OS=Homo sapiens OX=9606 GN=DMBT1 PE=1 SV=2 - [DMBT1_HUMAN]	6.96	1	1	2	2413	260.569	5.43994
Q9UL25	Ras-related protein Rab-21	RAB21	Ras-related protein Rab-21 OS=Homo sapiens OX=9606 GN=RAB21 PE=1 SV=3 - [RAB21_HUMAN]	26.22	5	5	7	225	24.3323	7.94287
Q8WUD1	Ras-related protein Rab-2B	RAB2B	Ras-related protein Rab-2B OS=Homo sapiens OX=9606 GN=RAB2B PE=1 SV=1 - [RAB2B_HUMAN]	33.8	1	6	6	216	24.1991	7.82568
Q96CT7	Coiled-coil domain-containing protein 124	CCDC124	Coiled-coil domain-containing protein 124 OS=Homo sapiens OX=9606 GN=CCDC124 PE=1 SV=1 - [CC124_HUMAN]	21.08	4	4	5	223	25.8196	9.53955
P29966	Myristoylated alanine-rich C-kinase substrate	MARCKS	Myristoylated alanine-rich C-kinase substrate OS=Homo sapiens OX=9606 GN=MARCKS PE=1 SV=4 - [MARCS_HUMAN]	18.98	4	4	7	332	31.5359	4.44971
Q9BXJ0	Complement C1q tumor necrosis factor-related protein 5	C1QTNF5	Complement C1q tumor necrosis factor-related protein 5 OS=Homo sapiens OX=9606 GN=C1QTNF5 PE=1 SV=1 - [C1QT5_HUMAN]	14.4	2	2	3	243	25.2826	6.53662
P07311	Acylphosphatase-1	ACYP1	Acylphosphatase-1 OS=Homo sapiens OX=9606 GN=ACYP1 PE=1 SV=2 - [ACYP1_HUMAN]	30.3	3	3	3	99	11.2539	9.30518
Q9NUU7	ATP-dependent RNA helicase DDX19A	DDX19A	ATP-dependent RNA helicase DDX19A OS=Homo sapiens OX=9606 GN=DDX19A PE=1 SV=1 - [DD19A_HUMAN]	8.16	4	4	4	478	53.9408	6.58057
Q9UNH7	Sorting nexin-6	SNX6	Sorting nexin-6 OS=Homo sapiens OX=9606 GN=SNX6 PE=1 SV=1 - [SNX6_HUMAN]	14.53	6	6	6	406	46.6198	6.16357
A0A0B4J1Y9	Immunoglobulin heavy variable 3-72	IGHV3-72	Immunoglobulin heavy variable 3-72 OS=Homo sapiens OX=9606 GN=IGHV3-72 PE=3 SV=1 - [HV372_HUMAN]	31.09	2	3	12	119	13.1945	7.85498
P49902	Cytosolic purine 5'-nucleotidase	NT5C2	Cytosolic purine 5'-nucleotidase OS=Homo sapiens OX=9606 GN=NT5C2 PE=1 SV=1 - [5NTC_HUMAN]	4.46	2	2	3	561	64.9283	6.13818
O14936	Peripheral plasma membrane protein CASK	CASK	Peripheral plasma membrane protein CASK OS=Homo sapiens OX=9606 GN=CASK PE=1 SV=3 - [CSKP_HUMAN]	10.37	9	9	9	926	105.056	6.43018
P61086	Ubiquitin-conjugating enzyme E2 K	UBE2K	Ubiquitin-conjugating enzyme E2 K OS=Homo sapiens OX=9606 GN=UBE2K PE=1 SV=3 - [UBE2K_HUMAN]	18.5	3	3	3	200	22.3926	5.43994
P84090	Enhancer of rudimentary homolog	ERH	Enhancer of rudimentary homolog OS=Homo sapiens OX=9606 GN=ERH PE=1 SV=1 - [ERH_HUMAN]	19.23	3	3	6	104	12.251	5.92236
A0A075B6I1	Immunoglobulin lambda variable 4-60	IGLV4-60	Immunoglobulin lambda variable 4-60 OS=Homo sapiens OX=9606 GN=IGLV4-60 PE=3 SV=1 - [LV460_HUMAN]	14.17	2	2	3	120	12.9793	6.25244
O95571	Persulfide dioxygenase ETHE1, mitochondrial	ETHE1	Persulfide dioxygenase ETHE1, mitochondrial OS=Homo sapiens OX=9606 GN=ETHE1 PE=1 SV=2 - [ETHE1_HUMAN]	11.81	3	3	3	254	27.8551	6.82959
P37235	Hippocalcin-like protein 1	HPCAL1	Hippocalcin-like protein 1 OS=Homo sapiens OX=9606 GN=HPCAL1 PE=1 SV=3 - [HPCL1_HUMAN]	16.58	3	3	4	193	22.299	5.35107
P80188	Neutrophil gelatinase-associated lipocalin	LCN2	Neutrophil gelatinase-associated lipocalin OS=Homo sapiens OX=9606 GN=LCN2 PE=1 SV=2 - [NGAL_HUMAN]	31.82	5	5	6	198	22.5737	8.90967
P10301	Ras-related protein R-Ras	RRAS	Ras-related protein R-Ras OS=Homo sapiens OX=9606 GN=RRAS PE=1 SV=1 - [RRAS_HUMAN]	15.6	1	3	4	218	23.4659	6.93213
Q86YW7	Glycoprotein hormone beta-5	GPHB5	Glycoprotein hormone beta-5 OS=Homo sapiens OX=9606 GN=GPHB5 PE=1 SV=1 - [GPHB5_HUMAN]	12.31	2	2	4	130	14.222	7.75244
Q96FW1	Ubiquitin thioesterase OTUB1	OTUB1	Ubiquitin thioesterase OTUB1 OS=Homo sapiens OX=9606 GN=OTUB1 PE=1 SV=2 - [OTUB1_HUMAN]	14.76	3	3	4	271	31.2644	4.94482
P35052	Glypican-1	GPC1	Glypican-1 OS=Homo sapiens OX=9606 GN=GPC1 PE=1 SV=2 - [GPC1_HUMAN]	8.96	5	5	6	558	61.641	7.29834
P49773	Histidine triad nucleotide-binding protein 1	HINT1	Histidine triad nucleotide-binding protein 1 OS=Homo sapiens OX=9606 GN=HINT1 PE=1 SV=2 - [HINT1_HUMAN]	47.62	4	4	8	126	13.7931	6.94678
Q96CG8	Collagen triple helix repeat-containing protein 1	CTHRC1	Collagen triple helix repeat-containing protein 1 OS=Homo sapiens OX=9606 GN=CTHRC1 PE=1 SV=1 - [CTHR1_HUMAN]	11.52	3	3	5	243	26.2071	7.98682
P28074	Proteasome subunit beta type-5	PSMB5	Proteasome subunit beta type-5 OS=Homo sapiens OX=9606 GN=PSMB5 PE=1 SV=3 - [PSB5_HUMAN]	11.41	3	3	3	263	28.4622	6.91748
Q9NZL9	Methionine adenosyltransferase 2 subunit beta	MAT2B	Methionine adenosyltransferase 2 subunit beta OS=Homo sapiens OX=9606 GN=MAT2B PE=1 SV=1 - [MAT2B_HUMAN]	8.38	2	2	2	334	37.5282	7.35693
P05114	Non-histone chromosomal protein HMG-14	HMGN1	Non-histone chromosomal protein HMG-14 OS=Homo sapiens OX=9606 GN=HMGN1 PE=1 SV=3 - [HMGN1_HUMAN]	19	2	2	4	100	10.6526	9.59814
P08185	Corticosteroid-binding globulin	SERPINA6	Corticosteroid-binding globulin OS=Homo sapiens OX=9606 GN=SERPINA6 PE=1 SV=1 - [CBG_HUMAN]	8.4	3	3	3	405	45.1119	6.03662
Q9Y617	Phosphoserine aminotransferase	PSAT1	Phosphoserine aminotransferase OS=Homo sapiens OX=9606 GN=PSAT1 PE=1 SV=2 - [SERC_HUMAN]	12.43	5	5	6	370	40.3968	7.66455
Q92520	Protein FAM3C	FAM3C	Protein FAM3C OS=Homo sapiens OX=9606 GN=FAM3C PE=1 SV=1 - [FAM3C_HUMAN]	18.5	5	5	8	227	24.6646	8.29443
P50452	Serpin B8	SERPINB8	Serpin B8 OS=Homo sapiens OX=9606 GN=SERPINB8 PE=1 SV=2 - [SPB8_HUMAN]	7.75	1	3	3	374	42.7392	5.56689
P43307	Translocon-associated protein subunit alpha	SSR1	Translocon-associated protein subunit alpha OS=Homo sapiens OX=9606 GN=SSR1 PE=1 SV=3 - [SSRA_HUMAN]	5.24	1	1	2	286	32.2153	4.48779
Q8NF91	Nesprin-1	SYNE1	Nesprin-1 OS=Homo sapiens OX=9606 GN=SYNE1 PE=1 SV=4 - [SYNE1_HUMAN]	0.43	2	3	5	8797	1010.46	5.52881
Q9NZ08	Endoplasmic reticulum aminopeptidase 1	ERAP1	Endoplasmic reticulum aminopeptidase 1 OS=Homo sapiens OX=9606 GN=ERAP1 PE=1 SV=3 - [ERAP1_HUMAN]	3.4	3	3	3	941	107.166	6.45557
P49821	NADH dehydrogenase [ubiquinone] flavoprotein 1, mitochondrial	NDUFV1	NADH dehydrogenase [ubiquinone] flavoprotein 1, mitochondrial OS=Homo sapiens OX=9606 GN=NDUFV1 PE=1 SV=4 - [NDUV1_HUMAN]	6.47	3	3	3	464	50.7848	8.20654
P14927	Cytochrome b-c1 complex subunit 7	UQCRB	Cytochrome b-c1 complex subunit 7 OS=Homo sapiens OX=9606 GN=UQCRB PE=1 SV=2 - [QCR7_HUMAN]	18.92	2	2	4	111	13.522	8.77783
O95292	Vesicle-associated membrane protein-associated protein B/C	VAPB	Vesicle-associated membrane protein-associated protein B/C OS=Homo sapiens OX=9606 GN=VAPB PE=1 SV=3 - [VAPB_HUMAN]	17.28	2	3	6	243	27.2111	7.29834
Q96T91	Glycoprotein hormone alpha-2	GPHA2	Glycoprotein hormone alpha-2 OS=Homo sapiens OX=9606 GN=GPHA2 PE=1 SV=1 - [GPHA2_HUMAN]	15.5	2	2	2	129	14.1539	8.20654
Q6Y288	Beta-1,3-glucosyltransferase	B3GLCT	Beta-1,3-glucosyltransferase OS=Homo sapiens OX=9606 GN=B3GLCT PE=1 SV=2 - [B3GLT_HUMAN]	7.83	3	3	3	498	56.528	7.50342
O60488	Long-chain-fatty-acid--CoA ligase 4	ACSL4	Long-chain-fatty-acid--CoA ligase 4 OS=Homo sapiens OX=9606 GN=ACSL4 PE=1 SV=2 - [ACSL4_HUMAN]	7.31	2	4	6	711	79.1367	8.38232
P56537	Eukaryotic translation initiation factor 6	EIF6	Eukaryotic translation initiation factor 6 OS=Homo sapiens OX=9606 GN=EIF6 PE=1 SV=1 - [IF6_HUMAN]	3.27	1	1	3	245	26.5822	4.67822
P62899	60S ribosomal protein L31	RPL31	60S ribosomal protein L31 OS=Homo sapiens OX=9606 GN=RPL31 PE=1 SV=1 - [RL31_HUMAN]	19.2	3	3	8	125	14.4539	10.5356
P61923	Coatomer subunit zeta-1	COPZ1	Coatomer subunit zeta-1 OS=Homo sapiens OX=9606 GN=COPZ1 PE=1 SV=1 - [COPZ1_HUMAN]	15.25	2	2	4	177	20.1855	4.80518
O75122	CLIP-associating protein 2	CLASP2	CLIP-associating protein 2 OS=Homo sapiens OX=9606 GN=CLASP2 PE=1 SV=3 - [CLAP2_HUMAN]	1.62	2	2	2	1294	140.976	8.39697
Q07866	Kinesin light chain 1	KLC1	Kinesin light chain 1 OS=Homo sapiens OX=9606 GN=KLC1 PE=1 SV=2 - [KLC1_HUMAN]	6.63	3	3	3	573	65.2689	6.20166
P46108	Adapter molecule crk	CRK	Adapter molecule crk OS=Homo sapiens OX=9606 GN=CRK PE=1 SV=2 - [CRK_HUMAN]	22.7	5	5	6	304	33.81	5.5542
O00534	von Willebrand factor A domain-containing protein 5A	VWA5A	von Willebrand factor A domain-containing protein 5A OS=Homo sapiens OX=9606 GN=VWA5A PE=2 SV=2 - [VMA5A_HUMAN]	11.96	8	8	12	786	86.434	6.58057
O15372	Eukaryotic translation initiation factor 3 subunit H	EIF3H	Eukaryotic translation initiation factor 3 subunit H OS=Homo sapiens OX=9606 GN=EIF3H PE=1 SV=1 - [EIF3H_HUMAN]	7.67	3	3	4	352	39.9051	6.53662
Q9UMS4	Pre-mRNA-processing factor 19	PRPF19	Pre-mRNA-processing factor 19 OS=Homo sapiens OX=9606 GN=PRPF19 PE=1 SV=1 - [PRP19_HUMAN]	9.13	4	4	6	504	55.1463	6.60986
P49770	Translation initiation factor eIF-2B subunit beta	EIF2B2	Translation initiation factor eIF-2B subunit beta OS=Homo sapiens OX=9606 GN=EIF2B2 PE=1 SV=3 - [EI2BB_HUMAN]	8.55	2	2	2	351	38.9649	6.16357
O60869	Endothelial differentiation-related factor 1	EDF1	Endothelial differentiation-related factor 1 OS=Homo sapiens OX=9606 GN=EDF1 PE=1 SV=1 - [EDF1_HUMAN]	25	4	4	5	148	16.3589	9.94971
P57088	Transmembrane protein 33	TMEM33	Transmembrane protein 33 OS=Homo sapiens OX=9606 GN=TMEM33 PE=1 SV=2 - [TMM33_HUMAN]	14.98	4	4	4	247	27.9598	9.70068
Q9H3S7	Tyrosine-protein phosphatase non-receptor type 23	PTPN23	Tyrosine-protein phosphatase non-receptor type 23 OS=Homo sapiens OX=9606 GN=PTPN23 PE=1 SV=1 - [PTN23_HUMAN]	1.34	2	2	2	1636	178.861	6.91748
P19971	Thymidine phosphorylase	TYMP	Thymidine phosphorylase OS=Homo sapiens OX=9606 GN=TYMP PE=1 SV=2 - [TYPH_HUMAN]	3.94	1	1	1	482	49.9242	5.52881
P15954	Cytochrome c oxidase subunit 7C, mitochondrial	COX7C	Cytochrome c oxidase subunit 7C, mitochondrial OS=Homo sapiens OX=9606 GN=COX7C PE=1 SV=1 - [COX7C_HUMAN]	38.1	3	3	4	63	7.24082	10.272
Q9P0V9	Septin-10	SEPT10	Septin-10 OS=Homo sapiens OX=9606 GN=SEPT10 PE=1 SV=2 - [SEP10_HUMAN]	7.49	1	3	5	454	52.5596	6.80029
O43488	Aflatoxin B1 aldehyde reductase member 2	AKR7A2	Aflatoxin B1 aldehyde reductase member 2 OS=Homo sapiens OX=9606 GN=AKR7A2 PE=1 SV=3 - [ARK72_HUMAN]	18.38	6	6	7	359	39.5637	7.1665
P61077	Ubiquitin-conjugating enzyme E2 D3	UBE2D3	Ubiquitin-conjugating enzyme E2 D3 OS=Homo sapiens OX=9606 GN=UBE2D3 PE=1 SV=1 - [UB2D3_HUMAN]	12.24	2	2	3	147	16.6764	7.79639
O43583	Density-regulated protein	DENR	Density-regulated protein OS=Homo sapiens OX=9606 GN=DENR PE=1 SV=2 - [DENR_HUMAN]	8.08	1	1	1	198	22.0781	5.30029
O94769	Extracellular matrix protein 2	ECM2	Extracellular matrix protein 2 OS=Homo sapiens OX=9606 GN=ECM2 PE=2 SV=1 - [ECM2_HUMAN]	8.3	5	5	6	699	79.7392	5.41455
Q14257	Reticulocalbin-2	RCN2	Reticulocalbin-2 OS=Homo sapiens OX=9606 GN=RCN2 PE=1 SV=1 - [RCN2_HUMAN]	12.3	3	3	5	317	36.8536	4.39893
P78344	Eukaryotic translation initiation factor 4 gamma 2	EIF4G2	Eukaryotic translation initiation factor 4 gamma 2 OS=Homo sapiens OX=9606 GN=EIF4G2 PE=1 SV=1 - [IF4G2_HUMAN]	3.42	3	3	3	907	102.297	7.13721
Q9P2R3	Rabankyrin-5	ANKFY1	Rabankyrin-5 OS=Homo sapiens OX=9606 GN=ANKFY1 PE=1 SV=2 - [ANFY1_HUMAN]	2.57	2	2	2	1169	128.318	6.1001
O14980	Exportin-1	XPO1	Exportin-1 OS=Homo sapiens OX=9606 GN=XPO1 PE=1 SV=1 - [XPO1_HUMAN]	4.58	5	5	5	1071	123.306	6.06201
P46778	60S ribosomal protein L21	RPL21	60S ribosomal protein L21 OS=Homo sapiens OX=9606 GN=RPL21 PE=1 SV=2 - [RL21_HUMAN]	25.62	5	5	10	160	18.5531	10.4917
P49591	Serine--tRNA ligase, cytoplasmic	SARS	Serine--tRNA ligase, cytoplasmic OS=Homo sapiens OX=9606 GN=SARS PE=1 SV=3 - [SYSC_HUMAN]	21.6	9	9	12	514	58.7401	6.43018
P53677	AP-3 complex subunit mu-2	AP3M2	AP-3 complex subunit mu-2 OS=Homo sapiens OX=9606 GN=AP3M2 PE=2 SV=1 - [AP3M2_HUMAN]	2.39	1	1	2	418	46.9474	7.56201
Q99798	Aconitate hydratase, mitochondrial	ACO2	Aconitate hydratase, mitochondrial OS=Homo sapiens OX=9606 GN=ACO2 PE=1 SV=2 - [ACON_HUMAN]	8.21	5	5	6	780	85.3719	7.60596
P01766	Immunoglobulin heavy variable 3-13	IGHV3-13	Immunoglobulin heavy variable 3-13 OS=Homo sapiens OX=9606 GN=IGHV3-13 PE=1 SV=2 - [HV313_HUMAN]	9.48	1	1	2	116	12.4982	7.07861
P00403	Cytochrome c oxidase subunit 2	MT-CO2	Cytochrome c oxidase subunit 2 OS=Homo sapiens OX=9606 GN=MT-CO2 PE=1 SV=1 - [COX2_HUMAN]	11.89	3	3	3	227	25.5482	4.81787
P35542	Serum amyloid A-4 protein	SAA4	Serum amyloid A-4 protein OS=Homo sapiens OX=9606 GN=SAA4 PE=1 SV=2 - [SAA4_HUMAN]	33.08	4	4	5	130	14.7373	9.0708
Q15008	26S proteasome non-ATPase regulatory subunit 6	PSMD6	26S proteasome non-ATPase regulatory subunit 6 OS=Homo sapiens OX=9606 GN=PSMD6 PE=1 SV=1 - [PSMD6_HUMAN]	9.51	4	4	5	389	45.5023	5.61768
P68871	Hemoglobin subunit beta	HBB	Hemoglobin subunit beta OS=Homo sapiens OX=9606 GN=HBB PE=1 SV=2 - [HBB_HUMAN]	34.01	4	4	5	147	15.9883	7.28369
P13674	Prolyl 4-hydroxylase subunit alpha-1	P4HA1	Prolyl 4-hydroxylase subunit alpha-1 OS=Homo sapiens OX=9606 GN=P4HA1 PE=1 SV=2 - [P4HA1_HUMAN]	8.24	5	5	5	534	61.011	6.01123
P51452	Dual specificity protein phosphatase 3	DUSP3	Dual specificity protein phosphatase 3 OS=Homo sapiens OX=9606 GN=DUSP3 PE=1 SV=1 - [DUS3_HUMAN]	16.76	3	3	3	185	20.4653	7.79639
Q15477	Helicase SKI2W	SKIV2L	Helicase SKI2W OS=Homo sapiens OX=9606 GN=SKIV2L PE=1 SV=3 - [SKIV2_HUMAN]	2.17	2	2	2	1246	137.668	6.06201
Q9NP79	Vacuolar protein sorting-associated protein VTA1 homolog	VTA1	Vacuolar protein sorting-associated protein VTA1 homolog OS=Homo sapiens OX=9606 GN=VTA1 PE=1 SV=1 - [VTA1_HUMAN]	6.51	1	1	1	307	33.8579	6.29053
P10155	60 kDa SS-A/Ro ribonucleoprotein	RO60	60 kDa SS-A/Ro ribonucleoprotein OS=Homo sapiens OX=9606 GN=RO60 PE=1 SV=2 - [RO60_HUMAN]	8.74	5	5	6	538	60.6312	8.03076
Q9Y3U8	60S ribosomal protein L36	RPL36	60S ribosomal protein L36 OS=Homo sapiens OX=9606 GN=RPL36 PE=1 SV=3 - [RL36_HUMAN]	34.29	3	4	5	105	12.2459	11.5903
Q86TX2	Acyl-coenzyme A thioesterase 1	ACOT1	Acyl-coenzyme A thioesterase 1 OS=Homo sapiens OX=9606 GN=ACOT1 PE=1 SV=1 - [ACOT1_HUMAN]	2.61	1	1	2	421	46.2481	7.34229
P62942	Peptidyl-prolyl cis-trans isomerase FKBP1A	FKBP1A	Peptidyl-prolyl cis-trans isomerase FKBP1A OS=Homo sapiens OX=9606 GN=FKBP1A PE=1 SV=2 - [FKB1A_HUMAN]	12.04	1	1	1	108	11.9431	8.1626
P27105	Erythrocyte band 7 integral membrane protein	STOM	Erythrocyte band 7 integral membrane protein OS=Homo sapiens OX=9606 GN=STOM PE=1 SV=3 - [STOM_HUMAN]	22.57	5	5	5	288	31.7107	7.88428
P35611	Alpha-adducin	ADD1	Alpha-adducin OS=Homo sapiens OX=9606 GN=ADD1 PE=1 SV=2 - [ADDA_HUMAN]	8.01	5	5	8	737	80.9047	5.8335
Q9NZZ3	Charged multivesicular body protein 5	CHMP5	Charged multivesicular body protein 5 OS=Homo sapiens OX=9606 GN=CHMP5 PE=1 SV=1 - [CHMP5_HUMAN]	7.31	1	1	1	219	24.5554	4.83057
P55039	Developmentally-regulated GTP-binding protein 2	DRG2	Developmentally-regulated GTP-binding protein 2 OS=Homo sapiens OX=9606 GN=DRG2 PE=1 SV=1 - [DRG2_HUMAN]	8.24	2	2	2	364	40.7204	8.88037
Q96JJ7	Protein disulfide-isomerase TMX3	TMX3	Protein disulfide-isomerase TMX3 OS=Homo sapiens OX=9606 GN=TMX3 PE=1 SV=2 - [TMX3_HUMAN]	6.39	3	4	7	454	51.8389	4.90674
Q02978	Mitochondrial 2-oxoglutarate/malate carrier protein	SLC25A11	Mitochondrial 2-oxoglutarate/malate carrier protein OS=Homo sapiens OX=9606 GN=SLC25A11 PE=1 SV=3 - [M2OM_HUMAN]	5.1	1	1	1	314	34.0399	9.90576
Q9NYL9	Tropomodulin-3	TMOD3	Tropomodulin-3 OS=Homo sapiens OX=9606 GN=TMOD3 PE=1 SV=1 - [TMOD3_HUMAN]	18.47	6	6	6	352	39.5703	5.18604
Q08345	Epithelial discoidin domain-containing receptor 1	DDR1	Epithelial discoidin domain-containing receptor 1 OS=Homo sapiens OX=9606 GN=DDR1 PE=1 SV=1 - [DDR1_HUMAN]	4.05	2	2	3	913	101.063	6.82959
O95671	Probable bifunctional dTTP/UTP pyrophosphatase/methyltransferase protein	ASMTL	Probable bifunctional dTTP/UTP pyrophosphatase/methyltransferase protein OS=Homo sapiens OX=9606 GN=ASMTL PE=1 SV=3 - [ASML_HUMAN]	10.63	6	6	6	621	68.813	6.07471
O43681	ATPase ASNA1	ASNA1	ATPase ASNA1 OS=Homo sapiens OX=9606 GN=ASNA1 PE=1 SV=2 - [ASNA_HUMAN]	8.05	3	3	4	348	38.7674	4.90674
O00186	Syntaxin-binding protein 3	STXBP3	Syntaxin-binding protein 3 OS=Homo sapiens OX=9606 GN=STXBP3 PE=1 SV=2 - [STXB3_HUMAN]	9.12	5	5	5	592	67.7208	7.79639
O60841	Eukaryotic translation initiation factor 5B	EIF5B	Eukaryotic translation initiation factor 5B OS=Homo sapiens OX=9606 GN=EIF5B PE=1 SV=4 - [IF2P_HUMAN]	1.8	2	2	2	1220	138.742	5.49072
Q9HBR0	Putative sodium-coupled neutral amino acid transporter 10	SLC38A10	Putative sodium-coupled neutral amino acid transporter 10 OS=Homo sapiens OX=9606 GN=SLC38A10 PE=1 SV=2 - [S38AA_HUMAN]	2.23	2	2	2	1119	119.687	5.73193
Q92896	Golgi apparatus protein 1	GLG1	Golgi apparatus protein 1 OS=Homo sapiens OX=9606 GN=GLG1 PE=1 SV=2 - [GSLG1_HUMAN]	1.78	2	2	2	1179	134.464	6.90283
Q9NVD7	Alpha-parvin	PARVA	Alpha-parvin OS=Homo sapiens OX=9606 GN=PARVA PE=1 SV=1 - [PARVA_HUMAN]	11.56	4	4	7	372	42.2174	5.94775
Q99426	Tubulin-folding cofactor B	TBCB	Tubulin-folding cofactor B OS=Homo sapiens OX=9606 GN=TBCB PE=1 SV=2 - [TBCB_HUMAN]	14.34	3	3	4	244	27.3085	5.14795
P49589	Cysteine--tRNA ligase, cytoplasmic	CARS	Cysteine--tRNA ligase, cytoplasmic OS=Homo sapiens OX=9606 GN=CARS PE=1 SV=3 - [SYCC_HUMAN]	5.08	4	4	5	748	85.4192	6.75635
P61619	Protein transport protein Sec61 subunit alpha isoform 1	SEC61A1	Protein transport protein Sec61 subunit alpha isoform 1 OS=Homo sapiens OX=9606 GN=SEC61A1 PE=1 SV=2 - [S61A1_HUMAN]	7.35	4	4	4	476	52.2305	8.06006
P05556	Integrin beta-1	ITGB1	Integrin beta-1 OS=Homo sapiens OX=9606 GN=ITGB1 PE=1 SV=2 - [ITB1_HUMAN]	3.38	3	3	3	798	88.357	5.38916
Q15370	Elongin-B	ELOB	Elongin-B OS=Homo sapiens OX=9606 GN=ELOB PE=1 SV=1 - [ELOB_HUMAN]	30.51	4	4	7	118	13.1246	4.88135
Q8IZ83	Aldehyde dehydrogenase family 16 member A1	ALDH16A1	Aldehyde dehydrogenase family 16 member A1 OS=Homo sapiens OX=9606 GN=ALDH16A1 PE=1 SV=2 - [A16A1_HUMAN]	3.87	3	3	4	802	85.0737	6.78564
Q99805	Transmembrane 9 superfamily member 2	TM9SF2	Transmembrane 9 superfamily member 2 OS=Homo sapiens OX=9606 GN=TM9SF2 PE=1 SV=1 - [TM9S2_HUMAN]	4.37	2	2	2	663	75.7255	7.44482
Q9Y2V2	Calcium-regulated heat-stable protein 1	CARHSP1	Calcium-regulated heat-stable protein 1 OS=Homo sapiens OX=9606 GN=CARHSP1 PE=1 SV=2 - [CHSP1_HUMAN]	23.81	3	3	5	147	15.882	8.20654
Q9NQ48	Leucine zipper transcription factor-like protein 1	LZTFL1	Leucine zipper transcription factor-like protein 1 OS=Homo sapiens OX=9606 GN=LZTFL1 PE=1 SV=1 - [LZTL1_HUMAN]	3.68	1	1	1	299	34.5711	5.36377
Q6PGP7	Tetratricopeptide repeat protein 37	TTC37	Tetratricopeptide repeat protein 37 OS=Homo sapiens OX=9606 GN=TTC37 PE=1 SV=1 - [TTC37_HUMAN]	1.6	2	2	2	1564	175.375	7.53271
P17096	High mobility group protein HMG-I/HMG-Y	HMGA1	High mobility group protein HMG-I/HMG-Y OS=Homo sapiens OX=9606 GN=HMGA1 PE=1 SV=3 - [HMGA1_HUMAN]	22.43	2	2	3	107	11.6691	10.3159
Q8IVM0	Coiled-coil domain-containing protein 50	CCDC50	Coiled-coil domain-containing protein 50 OS=Homo sapiens OX=9606 GN=CCDC50 PE=1 SV=1 - [CCD50_HUMAN]	5.88	2	2	3	306	35.8	6.65381
O75436	Vacuolar protein sorting-associated protein 26A	VPS26A	Vacuolar protein sorting-associated protein 26A OS=Homo sapiens OX=9606 GN=VPS26A PE=1 SV=2 - [VP26A_HUMAN]	10.7	3	3	3	327	38.1457	6.56592
A0A0C4DH72	Immunoglobulin kappa variable 1-6	IGKV1-6	Immunoglobulin kappa variable 1-6 OS=Homo sapiens OX=9606 GN=IGKV1-6 PE=3 SV=1 - [KV106_HUMAN]	29.06	1	3	9	117	12.6894	8.29443
Q9BT40	Inositol polyphosphate 5-phosphatase K	INPP5K	Inositol polyphosphate 5-phosphatase K OS=Homo sapiens OX=9606 GN=INPP5K PE=1 SV=3 - [INP5K_HUMAN]	2.46	1	1	1	448	51.0579	6.53662
Q9UDW1	Cytochrome b-c1 complex subunit 9	UQCR10	Cytochrome b-c1 complex subunit 9 OS=Homo sapiens OX=9606 GN=UQCR10 PE=1 SV=3 - [QCR9_HUMAN]	26.98	1	1	1	63	7.30383	9.46631
Q9UPN3	Microtubule-actin cross-linking factor 1, isoforms 1/2/3/5	MACF1	Microtubule-actin cross-linking factor 1, isoforms 1/2/3/5 OS=Homo sapiens OX=9606 GN=MACF1 PE=1 SV=4 - [MACF1_HUMAN]	0.42	2	3	4	7388	837.787	5.38916
Q8WZA0	Protein LZIC	LZIC	Protein LZIC OS=Homo sapiens OX=9606 GN=LZIC PE=1 SV=1 - [LZIC_HUMAN]	15.26	2	2	2	190	21.4811	4.94482
Q9Y3B8	Oligoribonuclease, mitochondrial	REXO2	Oligoribonuclease, mitochondrial OS=Homo sapiens OX=9606 GN=REXO2 PE=1 SV=3 - [ORN_HUMAN]	16.46	3	3	4	237	26.8156	6.87354
Q7Z3J2	VPS35 endosomal protein sorting factor-like	VPS35L	VPS35 endosomal protein sorting factor-like OS=Homo sapiens OX=9606 GN=VPS35L PE=1 SV=2 - [VP35L_HUMAN]	2.6	2	2	2	963	109.492	7.21045
O75410	Transforming acidic coiled-coil-containing protein 1	TACC1	Transforming acidic coiled-coil-containing protein 1 OS=Homo sapiens OX=9606 GN=TACC1 PE=1 SV=2 - [TACC1_HUMAN]	2.73	1	1	1	805	87.7402	4.88135
Q8WVM8	Sec1 family domain-containing protein 1	SCFD1	Sec1 family domain-containing protein 1 OS=Homo sapiens OX=9606 GN=SCFD1 PE=1 SV=4 - [SCFD1_HUMAN]	5.61	2	2	2	642	72.3341	6.26514
Q16401	26S proteasome non-ATPase regulatory subunit 5	PSMD5	26S proteasome non-ATPase regulatory subunit 5 OS=Homo sapiens OX=9606 GN=PSMD5 PE=1 SV=3 - [PSMD5_HUMAN]	6.15	3	3	3	504	56.1604	5.47803
Q8N6Y2	Leucine-rich repeat-containing protein 17	LRRC17	Leucine-rich repeat-containing protein 17 OS=Homo sapiens OX=9606 GN=LRRC17 PE=2 SV=1 - [LRC17_HUMAN]	9.98	5	5	5	441	51.7667	8.23584
Q15102	Platelet-activating factor acetylhydrolase IB subunit gamma	PAFAH1B3	Platelet-activating factor acetylhydrolase IB subunit gamma OS=Homo sapiens OX=9606 GN=PAFAH1B3 PE=1 SV=1 - [PA1B3_HUMAN]	10.82	3	3	3	231	25.7182	6.84424
P62861	40S ribosomal protein S30	FAU	40S ribosomal protein S30 OS=Homo sapiens OX=9606 GN=FAU PE=1 SV=1 - [RS30_HUMAN]	16.95	1	1	2	59	6.64382	12.147
Q9HCB6	Spondin-1	SPON1	Spondin-1 OS=Homo sapiens OX=9606 GN=SPON1 PE=1 SV=2 - [SPON1_HUMAN]	11.15	7	7	7	807	90.9136	6.11279
P35754	Glutaredoxin-1	GLRX	Glutaredoxin-1 OS=Homo sapiens OX=9606 GN=GLRX PE=1 SV=2 - [GLRX1_HUMAN]	30.19	2	2	3	106	11.7682	8.08936
P43487	Ran-specific GTPase-activating protein	RANBP1	Ran-specific GTPase-activating protein OS=Homo sapiens OX=9606 GN=RANBP1 PE=1 SV=1 - [RANG_HUMAN]	18.91	4	4	6	201	23.2956	5.2876
P33908	Mannosyl-oligosaccharide 1,2-alpha-mannosidase IA	MAN1A1	Mannosyl-oligosaccharide 1,2-alpha-mannosidase IA OS=Homo sapiens OX=9606 GN=MAN1A1 PE=1 SV=3 - [MA1A1_HUMAN]	6.58	5	5	5	653	72.9223	6.46826
Q9NWV4	CXXC motif containing zinc binding protein	CZIB	CXXC motif containing zinc binding protein OS=Homo sapiens OX=9606 GN=CZIB PE=1 SV=1 - [CZIB_HUMAN]	15.63	2	2	5	160	18.0368	5.0083
P08559	Pyruvate dehydrogenase E1 component subunit alpha, somatic form, mitochondrial	PDHA1	Pyruvate dehydrogenase E1 component subunit alpha, somatic form, mitochondrial OS=Homo sapiens OX=9606 GN=PDHA1 PE=1 SV=3 - [ODPA_HUMAN]	19.23	8	8	8	390	43.2676	8.06006
Q9BWD1	Acetyl-CoA acetyltransferase, cytosolic	ACAT2	Acetyl-CoA acetyltransferase, cytosolic OS=Homo sapiens OX=9606 GN=ACAT2 PE=1 SV=2 - [THIC_HUMAN]	14.86	4	4	5	397	41.3244	6.91748
Q6PCE3	Glucose 1,6-bisphosphate synthase	PGM2L1	Glucose 1,6-bisphosphate synthase OS=Homo sapiens OX=9606 GN=PGM2L1 PE=1 SV=3 - [PGM2L_HUMAN]	15.27	8	9	13	622	70.3965	7.15186
P50570	Dynamin-2	DNM2	Dynamin-2 OS=Homo sapiens OX=9606 GN=DNM2 PE=1 SV=2 - [DYN2_HUMAN]	6.9	7	7	7	870	98.0032	7.44482
P18621	60S ribosomal protein L17	RPL17	60S ribosomal protein L17 OS=Homo sapiens OX=9606 GN=RPL17 PE=1 SV=3 - [RL17_HUMAN]	23.37	4	4	7	184	21.3833	10.1694
P36543	V-type proton ATPase subunit E 1	ATP6V1E1	V-type proton ATPase subunit E 1 OS=Homo sapiens OX=9606 GN=ATP6V1E1 PE=1 SV=1 - [VATE1_HUMAN]	9.29	2	2	2	226	26.1288	8.00146
P01599	Immunoglobulin kappa variable 1-17	IGKV1-17	Immunoglobulin kappa variable 1-17 OS=Homo sapiens OX=9606 GN=IGKV1-17 PE=1 SV=2 - [KV117_HUMAN]	28.21	1	3	6	117	12.7704	8.67529
Q9ULV4	Coronin-1C	CORO1C	Coronin-1C OS=Homo sapiens OX=9606 GN=CORO1C PE=1 SV=1 - [COR1C_HUMAN]	8.44	5	5	7	474	53.2151	7.07861
P25325	3-mercaptopyruvate sulfurtransferase	MPST	3-mercaptopyruvate sulfurtransferase OS=Homo sapiens OX=9606 GN=MPST PE=1 SV=3 - [THTM_HUMAN]	14.81	4	4	5	297	33.1576	6.59521
P14678	Small nuclear ribonucleoprotein-associated proteins B and B'	SNRPB	Small nuclear ribonucleoprotein-associated proteins B and B' OS=Homo sapiens OX=9606 GN=SNRPB PE=1 SV=2 - [RSMB_HUMAN]	15.83	4	4	5	240	24.5937	11.1948
P12645	Bone morphogenetic protein 3	BMP3	Bone morphogenetic protein 3 OS=Homo sapiens OX=9606 GN=BMP3 PE=1 SV=2 - [BMP3_HUMAN]	5.08	2	2	2	472	53.3386	9.5835
P41567	Eukaryotic translation initiation factor 1	EIF1	Eukaryotic translation initiation factor 1 OS=Homo sapiens OX=9606 GN=EIF1 PE=1 SV=1 - [EIF1_HUMAN]	27.43	2	2	2	113	12.7246	7.44482
Q13247	Serine/arginine-rich splicing factor 6	SRSF6	Serine/arginine-rich splicing factor 6 OS=Homo sapiens OX=9606 GN=SRSF6 PE=1 SV=2 - [SRSF6_HUMAN]	2.03	1	1	2	344	39.5634	11.4292
P61758	Prefoldin subunit 3	VBP1	Prefoldin subunit 3 OS=Homo sapiens OX=9606 GN=VBP1 PE=1 SV=4 - [PFD3_HUMAN]	25.89	5	5	5	197	22.6115	7.10791
P35222	Catenin beta-1	CTNNB1	Catenin beta-1 OS=Homo sapiens OX=9606 GN=CTNNB1 PE=1 SV=1 - [CTNB1_HUMAN]	7.81	6	7	7	781	85.4422	5.85889
P62316	Small nuclear ribonucleoprotein Sm D2	SNRPD2	Small nuclear ribonucleoprotein Sm D2 OS=Homo sapiens OX=9606 GN=SNRPD2 PE=1 SV=1 - [SMD2_HUMAN]	38.14	4	4	6	118	13.5182	9.90576
P12081	Histidine--tRNA ligase, cytoplasmic	HARS	Histidine--tRNA ligase, cytoplasmic OS=Homo sapiens OX=9606 GN=HARS PE=1 SV=2 - [SYHC_HUMAN]	7.27	4	4	5	509	57.3742	5.88428
P21399	Cytoplasmic aconitate hydratase	ACO1	Cytoplasmic aconitate hydratase OS=Homo sapiens OX=9606 GN=ACO1 PE=1 SV=3 - [ACOC_HUMAN]	6.86	5	5	5	889	98.3366	6.68311
Q92734	Protein TFG	TFG	Protein TFG OS=Homo sapiens OX=9606 GN=TFG PE=1 SV=2 - [TFG_HUMAN]	16.25	6	6	9	400	43.4212	5.09717
Q53EL6	Programmed cell death protein 4	PDCD4	Programmed cell death protein 4 OS=Homo sapiens OX=9606 GN=PDCD4 PE=1 SV=2 - [PDCD4_HUMAN]	4.26	2	2	2	469	51.703	5.21143
Q99784	Noelin	OLFM1	Noelin OS=Homo sapiens OX=9606 GN=OLFM1 PE=1 SV=4 - [NOE1_HUMAN]	9.28	4	4	4	485	55.3075	6.94678
Q9NY33	Dipeptidyl peptidase 3	DPP3	Dipeptidyl peptidase 3 OS=Homo sapiens OX=9606 GN=DPP3 PE=1 SV=2 - [DPP3_HUMAN]	9.09	5	5	5	737	82.5378	5.09717
O60826	Coiled-coil domain-containing protein 22	CCDC22	Coiled-coil domain-containing protein 22 OS=Homo sapiens OX=9606 GN=CCDC22 PE=1 SV=1 - [CCD22_HUMAN]	5.26	3	3	3	627	70.7122	6.7417
Q92820	Gamma-glutamyl hydrolase	GGH	Gamma-glutamyl hydrolase OS=Homo sapiens OX=9606 GN=GGH PE=1 SV=2 - [GGH_HUMAN]	5.97	2	2	3	318	35.9412	7.10791
P11908	Ribose-phosphate pyrophosphokinase 2	PRPS2	Ribose-phosphate pyrophosphokinase 2 OS=Homo sapiens OX=9606 GN=PRPS2 PE=1 SV=2 - [PRPS2_HUMAN]	10.38	2	4	4	318	34.747	6.60986
Q8N335	Glycerol-3-phosphate dehydrogenase 1-like protein	GPD1L	Glycerol-3-phosphate dehydrogenase 1-like protein OS=Homo sapiens OX=9606 GN=GPD1L PE=1 SV=1 - [GPD1L_HUMAN]	14.25	6	6	8	351	38.3939	7.02002
Q9NQA3	WAS protein family homolog 6	WASH6P	WAS protein family homolog 6 OS=Homo sapiens OX=9606 GN=WASH6P PE=1 SV=3 - [WASH6_HUMAN]	2.91	1	1	1	447	47.9606	5.66846
O94979	Protein transport protein Sec31A	SEC31A	Protein transport protein Sec31A OS=Homo sapiens OX=9606 GN=SEC31A PE=1 SV=3 - [SC31A_HUMAN]	6.39	9	10	10	1220	132.931	6.88818
O14618	Copper chaperone for superoxide dismutase	CCS	Copper chaperone for superoxide dismutase OS=Homo sapiens OX=9606 GN=CCS PE=1 SV=1 - [CCS_HUMAN]	7.3	2	2	3	274	29.0224	5.57959
Q86YB8	ERO1-like protein beta	ERO1B	ERO1-like protein beta OS=Homo sapiens OX=9606 GN=ERO1B PE=1 SV=2 - [ERO1B_HUMAN]	2.36	1	1	1	467	53.5091	7.98682
O43865	S-adenosylhomocysteine hydrolase-like protein 1	AHCYL1	S-adenosylhomocysteine hydrolase-like protein 1 OS=Homo sapiens OX=9606 GN=AHCYL1 PE=1 SV=2 - [SAHH2_HUMAN]	16.04	7	9	11	530	58.9134	6.88818
Q9NX63	MICOS complex subunit MIC19	CHCHD3	MICOS complex subunit MIC19 OS=Homo sapiens OX=9606 GN=CHCHD3 PE=1 SV=1 - [MIC19_HUMAN]	14.54	3	3	3	227	26.1362	8.27979
O60925	Prefoldin subunit 1	PFDN1	Prefoldin subunit 1 OS=Homo sapiens OX=9606 GN=PFDN1 PE=1 SV=2 - [PFD1_HUMAN]	13.11	2	2	3	122	14.2015	6.81494
O76041	Nebulette	NEBL	Nebulette OS=Homo sapiens OX=9606 GN=NEBL PE=1 SV=1 - [NEBL_HUMAN]	4.34	5	5	5	1014	116.381	7.98682
Q8TDQ7	Glucosamine-6-phosphate isomerase 2	GNPDA2	Glucosamine-6-phosphate isomerase 2 OS=Homo sapiens OX=9606 GN=GNPDA2 PE=1 SV=1 - [GNPI2_HUMAN]	16.3	2	4	5	276	31.0646	6.94678
Q3LXA3	Triokinase/FMN cyclase	TKFC	Triokinase/FMN cyclase OS=Homo sapiens OX=9606 GN=TKFC PE=1 SV=2 - [TKFC_HUMAN]	12	7	7	7	575	58.91	7.48877
Q99598	Translin-associated protein X	TSNAX	Translin-associated protein X OS=Homo sapiens OX=9606 GN=TSNAX PE=1 SV=1 - [TSNAX_HUMAN]	13.79	3	3	3	290	33.0917	6.55127
Q9C0E8	Endoplasmic reticulum junction formation protein lunapark	LNPK	Endoplasmic reticulum junction formation protein lunapark OS=Homo sapiens OX=9606 GN=LNPK PE=1 SV=2 - [LNP_HUMAN]	9.35	4	4	4	428	47.7102	5.10986
Q92824	Proprotein convertase subtilisin/kexin type 5	PCSK5	Proprotein convertase subtilisin/kexin type 5 OS=Homo sapiens OX=9606 GN=PCSK5 PE=1 SV=4 - [PCSK5_HUMAN]	1.88	4	4	6	1860	206.802	6.1001
Q9Y3C6	Peptidyl-prolyl cis-trans isomerase-like 1	PPIL1	Peptidyl-prolyl cis-trans isomerase-like 1 OS=Homo sapiens OX=9606 GN=PPIL1 PE=1 SV=1 - [PPIL1_HUMAN]	21.08	4	4	5	166	18.2251	7.98682
O60716	Catenin delta-1	CTNND1	Catenin delta-1 OS=Homo sapiens OX=9606 GN=CTNND1 PE=1 SV=1 - [CTND1_HUMAN]	2.69	2	2	2	968	108.103	6.22705
Q8IYK4	Procollagen galactosyltransferase 2	COLGALT2	Procollagen galactosyltransferase 2 OS=Homo sapiens OX=9606 GN=COLGALT2 PE=1 SV=1 - [GT252_HUMAN]	7.99	5	5	5	626	72.8779	6.20166
P35613	Basigin	BSG	Basigin OS=Homo sapiens OX=9606 GN=BSG PE=1 SV=2 - [BASI_HUMAN]	11.69	4	4	6	385	42.1741	5.65576
P05204	Non-histone chromosomal protein HMG-17	HMGN2	Non-histone chromosomal protein HMG-17 OS=Homo sapiens OX=9606 GN=HMGN2 PE=1 SV=3 - [HMGN2_HUMAN]	23.33	3	3	7	90	9.38706	9.99365
P26368	Splicing factor U2AF 65 kDa subunit	U2AF2	Splicing factor U2AF 65 kDa subunit OS=Homo sapiens OX=9606 GN=U2AF2 PE=1 SV=4 - [U2AF2_HUMAN]	3.79	2	2	2	475	53.4672	9.08545
O14561	Acyl carrier protein, mitochondrial	NDUFAB1	Acyl carrier protein, mitochondrial OS=Homo sapiens OX=9606 GN=NDUFAB1 PE=1 SV=3 - [ACPM_HUMAN]	18.59	3	3	4	156	17.406	4.93213
Q9P2R7	Succinate--CoA ligase [ADP-forming] subunit beta, mitochondrial	SUCLA2	Succinate--CoA ligase [ADP-forming] subunit beta, mitochondrial OS=Homo sapiens OX=9606 GN=SUCLA2 PE=1 SV=3 - [SUCB1_HUMAN]	8.86	4	4	4	463	50.2852	7.41553
O95817	BAG family molecular chaperone regulator 3	BAG3	BAG family molecular chaperone regulator 3 OS=Homo sapiens OX=9606 GN=BAG3 PE=1 SV=3 - [BAG3_HUMAN]	4.7	2	2	3	575	61.5569	6.94678
P09038	Fibroblast growth factor 2	FGF2	Fibroblast growth factor 2 OS=Homo sapiens OX=9606 GN=FGF2 PE=1 SV=3 - [FGF2_HUMAN]	9.38	3	3	3	288	30.751	11.1802
Q96P48	Arf-GAP with Rho-GAP domain, ANK repeat and PH domain-containing protein 1	ARAP1	Arf-GAP with Rho-GAP domain, ANK repeat and PH domain-containing protein 1 OS=Homo sapiens OX=9606 GN=ARAP1 PE=1 SV=3 - [ARAP1_HUMAN]	4.83	4	4	4	1450	162.089	6.22705
P38919	Eukaryotic initiation factor 4A-III	EIF4A3	Eukaryotic initiation factor 4A-III OS=Homo sapiens OX=9606 GN=EIF4A3 PE=1 SV=4 - [IF4A3_HUMAN]	16.3	4	7	9	411	46.8412	6.72705
P04439	HLA class I histocompatibility antigen, A-3 alpha chain	HLA-A	HLA class I histocompatibility antigen, A-3 alpha chain OS=Homo sapiens OX=9606 GN=HLA-A PE=1 SV=2 - [1A03_HUMAN]	10.96	3	3	4	365	40.8152	5.99854
Q9UII2	ATPase inhibitor, mitochondrial	ATP5IF1	ATPase inhibitor, mitochondrial OS=Homo sapiens OX=9606 GN=ATP5IF1 PE=1 SV=1 - [ATIF1_HUMAN]	6.6	1	1	2	106	12.2413	9.34912
P00846	ATP synthase subunit a	MT-ATP6	ATP synthase subunit a OS=Homo sapiens OX=9606 GN=MT-ATP6 PE=1 SV=1 - [ATP6_HUMAN]	4.42	1	1	1	226	24.8009	10.0962
P02750	Leucine-rich alpha-2-glycoprotein	LRG1	Leucine-rich alpha-2-glycoprotein OS=Homo sapiens OX=9606 GN=LRG1 PE=1 SV=2 - [A2GL_HUMAN]	11.53	4	4	4	347	38.1541	6.94678
P48449	Lanosterol synthase	LSS	Lanosterol synthase OS=Homo sapiens OX=9606 GN=LSS PE=1 SV=1 - [ERG7_HUMAN]	4.92	3	3	3	732	83.2551	6.60986
Q92973	Transportin-1	TNPO1	Transportin-1 OS=Homo sapiens OX=9606 GN=TNPO1 PE=1 SV=2 - [TNPO1_HUMAN]	3.34	3	3	4	898	102.289	4.98291
P49914	5-formyltetrahydrofolate cyclo-ligase	MTHFS	5-formyltetrahydrofolate cyclo-ligase OS=Homo sapiens OX=9606 GN=MTHFS PE=1 SV=2 - [MTHFS_HUMAN]	5.91	1	1	1	203	23.2409	7.88428
Q96M27	Protein PRRC1	PRRC1	Protein PRRC1 OS=Homo sapiens OX=9606 GN=PRRC1 PE=1 SV=1 - [PRRC1_HUMAN]	4.72	2	2	2	445	46.6718	5.8335
Q9UNL2	Translocon-associated protein subunit gamma	SSR3	Translocon-associated protein subunit gamma OS=Homo sapiens OX=9606 GN=SSR3 PE=1 SV=1 - [SSRG_HUMAN]	7.57	1	1	2	185	21.0672	9.61279
P48059	LIM and senescent cell antigen-like-containing domain protein 1	LIMS1	LIM and senescent cell antigen-like-containing domain protein 1 OS=Homo sapiens OX=9606 GN=LIMS1 PE=1 SV=4 - [LIMS1_HUMAN]	8.31	3	3	3	325	37.2258	8.04541
Q14318	Peptidyl-prolyl cis-trans isomerase FKBP8	FKBP8	Peptidyl-prolyl cis-trans isomerase FKBP8 OS=Homo sapiens OX=9606 GN=FKBP8 PE=1 SV=2 - [FKBP8_HUMAN]	5.58	2	2	2	412	44.5337	4.84326
P30536	Translocator protein	TSPO	Translocator protein OS=Homo sapiens OX=9606 GN=TSPO PE=1 SV=3 - [TSPO_HUMAN]	13.02	3	3	7	169	18.8156	9.36377
Q9H3K6	BolA-like protein 2	BOLA2	BolA-like protein 2 OS=Homo sapiens OX=9606 GN=BOLA2 PE=1 SV=1 - [BOLA2_HUMAN]	37.21	3	3	3	86	10.1102	6.52197
P13473	Lysosome-associated membrane glycoprotein 2	LAMP2	Lysosome-associated membrane glycoprotein 2 OS=Homo sapiens OX=9606 GN=LAMP2 PE=1 SV=2 - [LAMP2_HUMAN]	4.63	2	2	2	410	44.9323	5.63037
O75475	PC4 and SFRS1-interacting protein	PSIP1	PC4 and SFRS1-interacting protein OS=Homo sapiens OX=9606 GN=PSIP1 PE=1 SV=1 - [PSIP1_HUMAN]	9.25	4	5	6	530	60.0667	9.12939
P49908	Selenoprotein P	SELENOP	Selenoprotein P OS=Homo sapiens OX=9606 GN=SELENOP PE=1 SV=3 - [SEPP1_HUMAN]	11.29	5	5	6	381	43.1563	7.86963
Q96IY4	Carboxypeptidase B2	CPB2	Carboxypeptidase B2 OS=Homo sapiens OX=9606 GN=CPB2 PE=1 SV=2 - [CBPB2_HUMAN]	16.08	7	7	10	423	48.3934	7.7085
Q13310	Polyadenylate-binding protein 4	PABPC4	Polyadenylate-binding protein 4 OS=Homo sapiens OX=9606 GN=PABPC4 PE=1 SV=1 - [PABP4_HUMAN]	6.68	3	5	5	644	70.7381	9.26123
Q12884	Prolyl endopeptidase FAP	FAP	Prolyl endopeptidase FAP OS=Homo sapiens OX=9606 GN=FAP PE=1 SV=5 - [SEPR_HUMAN]	5.26	4	5	8	760	87.6567	6.65381
Q9Y305	Acyl-coenzyme A thioesterase 9, mitochondrial	ACOT9	Acyl-coenzyme A thioesterase 9, mitochondrial OS=Homo sapiens OX=9606 GN=ACOT9 PE=1 SV=2 - [ACOT9_HUMAN]	3.42	2	2	2	439	49.8695	8.60205
P01116	GTPase KRas	KRAS	GTPase KRas OS=Homo sapiens OX=9606 GN=KRAS PE=1 SV=1 - [RASK_HUMAN]	17.99	2	3	5	189	21.642	6.771
P25685	DnaJ homolog subfamily B member 1	DNAJB1	DnaJ homolog subfamily B member 1 OS=Homo sapiens OX=9606 GN=DNAJB1 PE=1 SV=4 - [DNJB1_HUMAN]	10.59	4	4	4	340	38.0204	8.63135
P15428	15-hydroxyprostaglandin dehydrogenase [NAD(+)]	HPGD	15-hydroxyprostaglandin dehydrogenase [NAD(+)] OS=Homo sapiens OX=9606 GN=HPGD PE=1 SV=1 - [PGDH_HUMAN]	10.9	2	2	2	266	28.9589	5.85889
Q9GZX3	Carbohydrate sulfotransferase 6	CHST6	Carbohydrate sulfotransferase 6 OS=Homo sapiens OX=9606 GN=CHST6 PE=1 SV=1 - [CHST6_HUMAN]	10.63	4	4	7	395	44.0711	9.979
P35270	Sepiapterin reductase	SPR	Sepiapterin reductase OS=Homo sapiens OX=9606 GN=SPR PE=1 SV=1 - [SPRE_HUMAN]	11.11	2	2	2	261	28.0308	8.04541
P00966	Argininosuccinate synthase	ASS1	Argininosuccinate synthase OS=Homo sapiens OX=9606 GN=ASS1 PE=1 SV=2 - [ASSY_HUMAN]	9.71	4	4	7	412	46.501	8.01611
Q96JB5	CDK5 regulatory subunit-associated protein 3	CDK5RAP3	CDK5 regulatory subunit-associated protein 3 OS=Homo sapiens OX=9606 GN=CDK5RAP3 PE=1 SV=2 - [CK5P3_HUMAN]	5.53	3	3	3	506	56.885	4.75439
P03973	Antileukoproteinase	SLPI	Antileukoproteinase OS=Homo sapiens OX=9606 GN=SLPI PE=1 SV=2 - [SLPI_HUMAN]	31.06	4	4	7	132	14.3159	8.74854
Q8N1G4	Leucine-rich repeat-containing protein 47	LRRC47	Leucine-rich repeat-containing protein 47 OS=Homo sapiens OX=9606 GN=LRRC47 PE=1 SV=1 - [LRC47_HUMAN]	2.23	1	1	3	583	63.4337	8.27979
A0A0C4DH33	Immunoglobulin heavy variable 1-24	IGHV1-24	Immunoglobulin heavy variable 1-24 OS=Homo sapiens OX=9606 GN=IGHV1-24 PE=3 SV=1 - [HV124_HUMAN]	40.17	2	3	10	117	12.8162	5.16064
O95777	U6 snRNA-associated Sm-like protein LSm8	LSM8	U6 snRNA-associated Sm-like protein LSm8 OS=Homo sapiens OX=9606 GN=LSM8 PE=1 SV=3 - [LSM8_HUMAN]	16.67	1	1	1	96	10.3963	4.4751
P61254	60S ribosomal protein L26	RPL26	60S ribosomal protein L26 OS=Homo sapiens OX=9606 GN=RPL26 PE=1 SV=1 - [RL26_HUMAN]	20.69	4	4	10	145	17.2475	10.5503
Q9BXJ4	Complement C1q tumor necrosis factor-related protein 3	C1QTNF3	Complement C1q tumor necrosis factor-related protein 3 OS=Homo sapiens OX=9606 GN=C1QTNF3 PE=1 SV=1 - [C1QT3_HUMAN]	9.76	3	3	7	246	26.9768	6.52197
Q14108	Lysosome membrane protein 2	SCARB2	Lysosome membrane protein 2 OS=Homo sapiens OX=9606 GN=SCARB2 PE=1 SV=2 - [SCRB2_HUMAN]	4.6	2	2	3	478	54.2555	5.13525
Q13724	Mannosyl-oligosaccharide glucosidase	MOGS	Mannosyl-oligosaccharide glucosidase OS=Homo sapiens OX=9606 GN=MOGS PE=1 SV=5 - [MOGS_HUMAN]	6.57	4	4	4	837	91.8606	8.89502
Q96I99	Succinate--CoA ligase [GDP-forming] subunit beta, mitochondrial	SUCLG2	Succinate--CoA ligase [GDP-forming] subunit beta, mitochondrial OS=Homo sapiens OX=9606 GN=SUCLG2 PE=1 SV=2 - [SUCB2_HUMAN]	2.78	1	1	1	432	46.4814	6.39209
Q13510	Acid ceramidase	ASAH1	Acid ceramidase OS=Homo sapiens OX=9606 GN=ASAH1 PE=1 SV=5 - [ASAH1_HUMAN]	7.09	3	3	3	395	44.6308	7.62061
O15143	Actin-related protein 2/3 complex subunit 1B	ARPC1B	Actin-related protein 2/3 complex subunit 1B OS=Homo sapiens OX=9606 GN=ARPC1B PE=1 SV=3 - [ARC1B_HUMAN]	13.44	5	5	5	372	40.9234	8.35303
P16083	Ribosyldihydronicotinamide dehydrogenase [quinone]	NQO2	Ribosyldihydronicotinamide dehydrogenase [quinone] OS=Homo sapiens OX=9606 GN=NQO2 PE=1 SV=5 - [NQO2_HUMAN]	7.79	1	1	2	231	25.902	6.29053
Q8NB37	Glutamine amidotransferase-like class 1 domain-containing protein 1	GATD1	Glutamine amidotransferase-like class 1 domain-containing protein 1 OS=Homo sapiens OX=9606 GN=GATD1 PE=1 SV=1 - [GALD1_HUMAN]	15.45	2	2	2	220	23.2826	6.60986
Q9NSE4	Isoleucine--tRNA ligase, mitochondrial	IARS2	Isoleucine--tRNA ligase, mitochondrial OS=Homo sapiens OX=9606 GN=IARS2 PE=1 SV=2 - [SYIM_HUMAN]	2.77	2	2	2	1012	113.719	7.1958
O00232	26S proteasome non-ATPase regulatory subunit 12	PSMD12	26S proteasome non-ATPase regulatory subunit 12 OS=Homo sapiens OX=9606 GN=PSMD12 PE=1 SV=3 - [PSD12_HUMAN]	5.48	3	3	3	456	52.8706	7.6499
O00391	Sulfhydryl oxidase 1	QSOX1	Sulfhydryl oxidase 1 OS=Homo sapiens OX=9606 GN=QSOX1 PE=1 SV=3 - [QSOX1_HUMAN]	4.95	3	3	3	747	82.5255	8.92432
Q9UIQ6	Leucyl-cystinyl aminopeptidase	LNPEP	Leucyl-cystinyl aminopeptidase OS=Homo sapiens OX=9606 GN=LNPEP PE=1 SV=3 - [LCAP_HUMAN]	2.54	2	2	2	1025	117.274	5.73193
O95425	Supervillin	SVIL	Supervillin OS=Homo sapiens OX=9606 GN=SVIL PE=1 SV=2 - [SVIL_HUMAN]	4.38	7	7	9	2214	247.593	6.97607
P05067	Amyloid-beta precursor protein	APP	Amyloid-beta precursor protein OS=Homo sapiens OX=9606 GN=APP PE=1 SV=3 - [A4_HUMAN]	4.81	3	3	3	770	86.8881	4.81787
O60504	Vinexin	SORBS3	Vinexin OS=Homo sapiens OX=9606 GN=SORBS3 PE=1 SV=2 - [VINEX_HUMAN]	4.02	3	3	4	671	75.2949	9.45166
Q9UKK9	ADP-sugar pyrophosphatase	NUDT5	ADP-sugar pyrophosphatase OS=Homo sapiens OX=9606 GN=NUDT5 PE=1 SV=1 - [NUDT5_HUMAN]	21	4	4	4	219	24.3122	4.94482
P18510	Interleukin-1 receptor antagonist protein	IL1RN	Interleukin-1 receptor antagonist protein OS=Homo sapiens OX=9606 GN=IL1RN PE=1 SV=1 - [IL1RA_HUMAN]	8.47	1	1	1	177	20.042	6.18896
Q9NRW7	Vacuolar protein sorting-associated protein 45	VPS45	Vacuolar protein sorting-associated protein 45 OS=Homo sapiens OX=9606 GN=VPS45 PE=1 SV=1 - [VPS45_HUMAN]	4.39	2	2	2	570	65.0358	8.23584
P38606	V-type proton ATPase catalytic subunit A	ATP6V1A	V-type proton ATPase catalytic subunit A OS=Homo sapiens OX=9606 GN=ATP6V1A PE=1 SV=2 - [VATA_HUMAN]	3.08	2	2	2	617	68.2605	5.51611
O00170	AH receptor-interacting protein	AIP	AH receptor-interacting protein OS=Homo sapiens OX=9606 GN=AIP PE=1 SV=2 - [AIP_HUMAN]	11.82	3	3	4	330	37.6121	6.29053
Q13838	Spliceosome RNA helicase DDX39B	DDX39B	Spliceosome RNA helicase DDX39B OS=Homo sapiens OX=9606 GN=DDX39B PE=1 SV=1 - [DX39B_HUMAN]	22.66	2	9	11	428	48.9599	5.66846
P43251	Biotinidase	BTD	Biotinidase OS=Homo sapiens OX=9606 GN=BTD PE=1 SV=2 - [BTD_HUMAN]	7	3	3	4	543	61.0933	6.25244
O00483	Cytochrome c oxidase subunit NDUFA4	NDUFA4	Cytochrome c oxidase subunit NDUFA4 OS=Homo sapiens OX=9606 GN=NDUFA4 PE=1 SV=1 - [NDUA4_HUMAN]	35.8	3	3	3	81	9.36391	9.37842
O94804	Serine/threonine-protein kinase 10	STK10	Serine/threonine-protein kinase 10 OS=Homo sapiens OX=9606 GN=STK10 PE=1 SV=1 - [STK10_HUMAN]	2.07	1	2	3	968	112.065	6.94678
P02753	Retinol-binding protein 4	RBP4	Retinol-binding protein 4 OS=Homo sapiens OX=9606 GN=RBP4 PE=1 SV=3 - [RET4_HUMAN]	12.94	2	2	2	201	22.9953	6.07471
Q9Y5X1	Sorting nexin-9	SNX9	Sorting nexin-9 OS=Homo sapiens OX=9606 GN=SNX9 PE=1 SV=1 - [SNX9_HUMAN]	3.36	2	2	2	595	66.5496	5.57959
Q9NPQ8	Synembryn-A	RIC8A	Synembryn-A OS=Homo sapiens OX=9606 GN=RIC8A PE=1 SV=3 - [RIC8A_HUMAN]	2.45	1	2	2	531	59.6715	5.32568
P04156	Major prion protein	PRNP	Major prion protein OS=Homo sapiens OX=9606 GN=PRNP PE=1 SV=1 - [PRIO_HUMAN]	6.72	2	2	2	253	27.6432	8.99756
Q10588	ADP-ribosyl cyclase/cyclic ADP-ribose hydrolase 2	BST1	ADP-ribosyl cyclase/cyclic ADP-ribose hydrolase 2 OS=Homo sapiens OX=9606 GN=BST1 PE=1 SV=2 - [BST1_HUMAN]	4.09	1	1	1	318	35.7011	7.79639
P03951	Coagulation factor XI	F11	Coagulation factor XI OS=Homo sapiens OX=9606 GN=F11 PE=1 SV=1 - [FA11_HUMAN]	4.96	3	3	4	625	70.0636	8.104
O75821	Eukaryotic translation initiation factor 3 subunit G	EIF3G	Eukaryotic translation initiation factor 3 subunit G OS=Homo sapiens OX=9606 GN=EIF3G PE=1 SV=2 - [EIF3G_HUMAN]	8.44	2	2	2	320	35.5889	6.12549
P42224	Signal transducer and activator of transcription 1-alpha/beta	STAT1	Signal transducer and activator of transcription 1-alpha/beta OS=Homo sapiens OX=9606 GN=STAT1 PE=1 SV=2 - [STAT1_HUMAN]	10.4	7	7	7	750	87.2795	6.04932
Q6PIU2	Neutral cholesterol ester hydrolase 1	NCEH1	Neutral cholesterol ester hydrolase 1 OS=Homo sapiens OX=9606 GN=NCEH1 PE=1 SV=3 - [NCEH1_HUMAN]	2.94	1	1	1	408	45.7787	7.2251
Q9Y230	RuvB-like 2	RUVBL2	RuvB-like 2 OS=Homo sapiens OX=9606 GN=RUVBL2 PE=1 SV=3 - [RUVB2_HUMAN]	4.75	2	2	2	463	51.1246	5.64307
P22105	Tenascin-X	TNXB	Tenascin-X OS=Homo sapiens OX=9606 GN=TNXB PE=1 SV=5 - [TENX_HUMAN]	4.83	7	7	8	4244	458.1	5.17334
Q01831	DNA repair protein complementing XP-C cells	XPC	DNA repair protein complementing XP-C cells OS=Homo sapiens OX=9606 GN=XPC PE=1 SV=4 - [XPC_HUMAN]	3.94	3	3	3	940	105.887	8.89502
O14744	Protein arginine N-methyltransferase 5	PRMT5	Protein arginine N-methyltransferase 5 OS=Homo sapiens OX=9606 GN=PRMT5 PE=1 SV=4 - [ANM5_HUMAN]	5.34	2	2	2	637	72.6376	6.29053
Q9H5N1	Rab GTPase-binding effector protein 2	RABEP2	Rab GTPase-binding effector protein 2 OS=Homo sapiens OX=9606 GN=RABEP2 PE=1 SV=2 - [RABE2_HUMAN]	3.34	1	2	2	569	63.5041	4.77979
P53396	ATP-citrate synthase	ACLY	ATP-citrate synthase OS=Homo sapiens OX=9606 GN=ACLY PE=1 SV=3 - [ACLY_HUMAN]	5	4	4	4	1101	120.762	7.32764
Q9BZV1	UBX domain-containing protein 6	UBXN6	UBX domain-containing protein 6 OS=Homo sapiens OX=9606 GN=UBXN6 PE=1 SV=1 - [UBXN6_HUMAN]	5.67	3	3	3	441	49.7229	6.88818
P24666	Low molecular weight phosphotyrosine protein phosphatase	ACP1	Low molecular weight phosphotyrosine protein phosphatase OS=Homo sapiens OX=9606 GN=ACP1 PE=1 SV=3 - [PPAC_HUMAN]	24.05	3	3	4	158	18.0308	6.7417
Q9Y4F1	FERM, ARHGEF and pleckstrin domain-containing protein 1	FARP1	FERM, ARHGEF and pleckstrin domain-containing protein 1 OS=Homo sapiens OX=9606 GN=FARP1 PE=1 SV=1 - [FARP1_HUMAN]	3.06	4	4	4	1045	118.559	8.14795
P46977	Dolichyl-diphosphooligosaccharide--protein glycosyltransferase subunit STT3A	STT3A	Dolichyl-diphosphooligosaccharide--protein glycosyltransferase subunit STT3A OS=Homo sapiens OX=9606 GN=STT3A PE=1 SV=2 - [STT3A_HUMAN]	6.52	5	5	8	705	80.4768	8.07471
Q8N755	PQ-loop repeat-containing protein 3	PQLC3	PQ-loop repeat-containing protein 3 OS=Homo sapiens OX=9606 GN=PQLC3 PE=2 SV=1 - [PQLC3_HUMAN]	4.46	1	1	1	202	22.5601	8.88037
Q9Y2X3	Nucleolar protein 58	NOP58	Nucleolar protein 58 OS=Homo sapiens OX=9606 GN=NOP58 PE=1 SV=1 - [NOP58_HUMAN]	6.43	3	3	3	529	59.5405	8.92432
Q6PCB0	von Willebrand factor A domain-containing protein 1	VWA1	von Willebrand factor A domain-containing protein 1 OS=Homo sapiens OX=9606 GN=VWA1 PE=1 SV=1 - [VWA1_HUMAN]	4.04	1	1	1	445	46.7753	7.6792
Q9NZ01	Very-long-chain enoyl-CoA reductase	TECR	Very-long-chain enoyl-CoA reductase OS=Homo sapiens OX=9606 GN=TECR PE=1 SV=1 - [TECR_HUMAN]	14.61	5	5	5	308	36.0108	9.45166
Q6UW68	Transmembrane protein 205	TMEM205	Transmembrane protein 205 OS=Homo sapiens OX=9606 GN=TMEM205 PE=1 SV=1 - [TM205_HUMAN]	11.64	2	2	2	189	21.1839	8.6167
Q9BXJ8	Transmembrane protein 120A	TMEM120A	Transmembrane protein 120A OS=Homo sapiens OX=9606 GN=TMEM120A PE=1 SV=1 - [T120A_HUMAN]	7.29	2	2	2	343	40.5838	8.98291
P19404	NADH dehydrogenase [ubiquinone] flavoprotein 2, mitochondrial	NDUFV2	NADH dehydrogenase [ubiquinone] flavoprotein 2, mitochondrial OS=Homo sapiens OX=9606 GN=NDUFV2 PE=1 SV=2 - [NDUV2_HUMAN]	8.43	2	2	2	249	27.374	8.06006
P14923	Junction plakoglobin	JUP	Junction plakoglobin OS=Homo sapiens OX=9606 GN=JUP PE=1 SV=3 - [PLAK_HUMAN]	3.36	2	3	3	745	81.6927	6.13818
P61916	NPC intracellular cholesterol transporter 2	NPC2	NPC intracellular cholesterol transporter 2 OS=Homo sapiens OX=9606 GN=NPC2 PE=1 SV=1 - [NPC2_HUMAN]	10.6	2	2	4	151	16.5595	7.6499
P56192	Methionine--tRNA ligase, cytoplasmic	MARS	Methionine--tRNA ligase, cytoplasmic OS=Homo sapiens OX=9606 GN=MARS PE=1 SV=2 - [SYMC_HUMAN]	6.78	4	4	4	900	101.052	6.16357
Q9NTG7	NAD-dependent protein deacetylase sirtuin-3, mitochondrial	SIRT3	NAD-dependent protein deacetylase sirtuin-3, mitochondrial OS=Homo sapiens OX=9606 GN=SIRT3 PE=1 SV=2 - [SIR3_HUMAN]	2.76	1	1	1	399	43.5457	8.70459
Q86UX2	Inter-alpha-trypsin inhibitor heavy chain H5	ITIH5	Inter-alpha-trypsin inhibitor heavy chain H5 OS=Homo sapiens OX=9606 GN=ITIH5 PE=2 SV=2 - [ITIH5_HUMAN]	2.12	2	2	2	942	104.512	8.27979
P22087	rRNA 2'-O-methyltransferase fibrillarin	FBL	rRNA 2'-O-methyltransferase fibrillarin OS=Homo sapiens OX=9606 GN=FBL PE=1 SV=2 - [FBRL_HUMAN]	10.59	3	3	5	321	33.7634	10.1841
P20592	Interferon-induced GTP-binding protein Mx2	MX2	Interferon-induced GTP-binding protein Mx2 OS=Homo sapiens OX=9606 GN=MX2 PE=1 SV=1 - [MX2_HUMAN]	2.94	2	2	2	715	82.0367	8.76318
O94760	N(G),N(G)-dimethylarginine dimethylaminohydrolase 1	DDAH1	N(G),N(G)-dimethylarginine dimethylaminohydrolase 1 OS=Homo sapiens OX=9606 GN=DDAH1 PE=1 SV=3 - [DDAH1_HUMAN]	6.32	1	2	3	285	31.1019	5.80811
P51571	Translocon-associated protein subunit delta	SSR4	Translocon-associated protein subunit delta OS=Homo sapiens OX=9606 GN=SSR4 PE=1 SV=1 - [SSRD_HUMAN]	12.14	2	2	3	173	18.9866	6.15088
Q9BXP5	Serrate RNA effector molecule homolog	SRRT	Serrate RNA effector molecule homolog OS=Homo sapiens OX=9606 GN=SRRT PE=1 SV=1 - [SRRT_HUMAN]	1.26	1	1	1	876	100.604	5.96045
Q02543	60S ribosomal protein L18a	RPL18A	60S ribosomal protein L18a OS=Homo sapiens OX=9606 GN=RPL18A PE=1 SV=2 - [RL18A_HUMAN]	14.77	4	4	4	176	20.7489	10.7114
Q99829	Copine-1	CPNE1	Copine-1 OS=Homo sapiens OX=9606 GN=CPNE1 PE=1 SV=1 - [CPNE1_HUMAN]	7.45	3	3	4	537	59.0215	5.8335
P50583	Bis(5'-nucleosyl)-tetraphosphatase [asymmetrical]	NUDT2	Bis(5'-nucleosyl)-tetraphosphatase [asymmetrical] OS=Homo sapiens OX=9606 GN=NUDT2 PE=1 SV=3 - [AP4A_HUMAN]	14.97	2	2	2	147	16.8186	5.35107
P23229	Integrin alpha-6	ITGA6	Integrin alpha-6 OS=Homo sapiens OX=9606 GN=ITGA6 PE=1 SV=5 - [ITA6_HUMAN]	2.74	3	3	3	1130	126.526	6.60986
O75569	Interferon-inducible double-stranded RNA-dependent protein kinase activator A	PRKRA	Interferon-inducible double-stranded RNA-dependent protein kinase activator A OS=Homo sapiens OX=9606 GN=PRKRA PE=1 SV=1 - [PRKRA_HUMAN]	8.95	2	2	2	313	34.3825	8.41162
P06756	Integrin alpha-V	ITGAV	Integrin alpha-V OS=Homo sapiens OX=9606 GN=ITGAV PE=1 SV=2 - [ITAV_HUMAN]	3.63	4	4	4	1048	115.964	5.68115
P25101	Endothelin-1 receptor	EDNRA	Endothelin-1 receptor OS=Homo sapiens OX=9606 GN=EDNRA PE=1 SV=1 - [EDNRA_HUMAN]	1.87	1	1	2	427	48.6896	8.35303
P60983	Glia maturation factor beta	GMFB	Glia maturation factor beta OS=Homo sapiens OX=9606 GN=GMFB PE=1 SV=2 - [GMFB_HUMAN]	7.75	1	1	1	142	16.7025	5.2876
Q9BZZ5	Apoptosis inhibitor 5	API5	Apoptosis inhibitor 5 OS=Homo sapiens OX=9606 GN=API5 PE=1 SV=3 - [API5_HUMAN]	5.15	2	2	2	524	58.9679	7.34229
P62318	Small nuclear ribonucleoprotein Sm D3	SNRPD3	Small nuclear ribonucleoprotein Sm D3 OS=Homo sapiens OX=9606 GN=SNRPD3 PE=1 SV=1 - [SMD3_HUMAN]	15.08	2	2	2	126	13.9073	10.3159
P08236	Beta-glucuronidase	GUSB	Beta-glucuronidase OS=Homo sapiens OX=9606 GN=GUSB PE=1 SV=2 - [BGLR_HUMAN]	5.68	4	4	5	651	74.6847	7.02002
P17050	Alpha-N-acetylgalactosaminidase	NAGA	Alpha-N-acetylgalactosaminidase OS=Homo sapiens OX=9606 GN=NAGA PE=1 SV=2 - [NAGAB_HUMAN]	5.6	2	2	2	411	46.5339	5.18604
P42704	Leucine-rich PPR motif-containing protein, mitochondrial	LRPPRC	Leucine-rich PPR motif-containing protein, mitochondrial OS=Homo sapiens OX=9606 GN=LRPPRC PE=1 SV=3 - [LPPRC_HUMAN]	2.15	4	4	4	1394	157.805	6.12549
P41271	Neuroblastoma suppressor of tumorigenicity 1	NBL1	Neuroblastoma suppressor of tumorigenicity 1 OS=Homo sapiens OX=9606 GN=NBL1 PE=1 SV=2 - [NBL1_HUMAN]	13.81	3	3	5	181	19.3952	5.2876
Q9UJU6	Drebrin-like protein	DBNL	Drebrin-like protein OS=Homo sapiens OX=9606 GN=DBNL PE=1 SV=1 - [DBNL_HUMAN]	11.4	4	4	4	430	48.1776	5.04639
P09668	Pro-cathepsin H	CTSH	Pro-cathepsin H OS=Homo sapiens OX=9606 GN=CTSH PE=1 SV=4 - [CATH_HUMAN]	3.88	1	1	1	335	37.369	8.07471
Q15404	Ras suppressor protein 1	RSU1	Ras suppressor protein 1 OS=Homo sapiens OX=9606 GN=RSU1 PE=1 SV=3 - [RSU1_HUMAN]	5.78	2	2	3	277	31.5207	8.646
Q9P2B2	Prostaglandin F2 receptor negative regulator	PTGFRN	Prostaglandin F2 receptor negative regulator OS=Homo sapiens OX=9606 GN=PTGFRN PE=1 SV=2 - [FPRP_HUMAN]	4.32	4	4	4	879	98.4946	6.60986
O00410	Importin-5	IPO5	Importin-5 OS=Homo sapiens OX=9606 GN=IPO5 PE=1 SV=4 - [IPO5_HUMAN]	3.37	4	4	5	1097	123.55	4.94482
O15371	Eukaryotic translation initiation factor 3 subunit D	EIF3D	Eukaryotic translation initiation factor 3 subunit D OS=Homo sapiens OX=9606 GN=EIF3D PE=1 SV=1 - [EIF3D_HUMAN]	3.83	2	2	4	548	63.9324	6.04932
Q13409	Cytoplasmic dynein 1 intermediate chain 2	DYNC1I2	Cytoplasmic dynein 1 intermediate chain 2 OS=Homo sapiens OX=9606 GN=DYNC1I2 PE=1 SV=3 - [DC1I2_HUMAN]	5.8	4	4	5	638	71.4121	5.19873
Q9BTW9	Tubulin-specific chaperone D	TBCD	Tubulin-specific chaperone D OS=Homo sapiens OX=9606 GN=TBCD PE=1 SV=2 - [TBCD_HUMAN]	2.85	2	2	2	1192	132.515	6.18896
P50225	Sulfotransferase 1A1	SULT1A1	Sulfotransferase 1A1 OS=Homo sapiens OX=9606 GN=SULT1A1 PE=1 SV=3 - [ST1A1_HUMAN]	12.88	4	4	4	295	34.1432	6.62451
O60313	Dynamin-like 120 kDa protein, mitochondrial	OPA1	Dynamin-like 120 kDa protein, mitochondrial OS=Homo sapiens OX=9606 GN=OPA1 PE=1 SV=3 - [OPA1_HUMAN]	1.25	1	1	2	960	111.561	7.86963
P31153	S-adenosylmethionine synthase isoform type-2	MAT2A	S-adenosylmethionine synthase isoform type-2 OS=Homo sapiens OX=9606 GN=MAT2A PE=1 SV=1 - [METK2_HUMAN]	4.05	2	2	3	395	43.6333	6.48096
O15031	Plexin-B2	PLXNB2	Plexin-B2 OS=Homo sapiens OX=9606 GN=PLXNB2 PE=1 SV=3 - [PLXB2_HUMAN]	1.31	2	2	2	1838	204.997	6.23975
Q8NCH0	Carbohydrate sulfotransferase 14	CHST14	Carbohydrate sulfotransferase 14 OS=Homo sapiens OX=9606 GN=CHST14 PE=1 SV=2 - [CHSTE_HUMAN]	8.78	3	3	4	376	42.9694	9.48096
P63208	S-phase kinase-associated protein 1	SKP1	S-phase kinase-associated protein 1 OS=Homo sapiens OX=9606 GN=SKP1 PE=1 SV=2 - [SKP1_HUMAN]	21.47	4	4	5	163	18.6462	4.53857
P62993	Growth factor receptor-bound protein 2	GRB2	Growth factor receptor-bound protein 2 OS=Homo sapiens OX=9606 GN=GRB2 PE=1 SV=1 - [GRB2_HUMAN]	5.53	1	1	2	217	25.1904	6.31592
O14908	PDZ domain-containing protein GIPC1	GIPC1	PDZ domain-containing protein GIPC1 OS=Homo sapiens OX=9606 GN=GIPC1 PE=1 SV=2 - [GIPC1_HUMAN]	3.6	1	1	1	333	36.0267	6.27783
A0A0A0MT36	Immunoglobulin kappa variable 6D-21	IGKV6D-21	Immunoglobulin kappa variable 6D-21 OS=Homo sapiens OX=9606 GN=IGKV6D-21 PE=3 SV=1 - [KVD21_HUMAN]	15.79	1	2	3	114	12.3322	7.28369
Q969V3	Nicalin	NCLN	Nicalin OS=Homo sapiens OX=9606 GN=NCLN PE=1 SV=2 - [NCLN_HUMAN]	4.44	2	2	3	563	62.9346	6.88818
Q13418	Integrin-linked protein kinase	ILK	Integrin-linked protein kinase OS=Homo sapiens OX=9606 GN=ILK PE=1 SV=2 - [ILK_HUMAN]	6.64	3	3	3	452	51.3859	8.07471
O75935	Dynactin subunit 3	DCTN3	Dynactin subunit 3 OS=Homo sapiens OX=9606 GN=DCTN3 PE=1 SV=1 - [DCTN3_HUMAN]	13.44	3	3	3	186	21.1062	5.46533
Q9UN86	Ras GTPase-activating protein-binding protein 2	G3BP2	Ras GTPase-activating protein-binding protein 2 OS=Homo sapiens OX=9606 GN=G3BP2 PE=1 SV=2 - [G3BP2_HUMAN]	1.66	1	1	1	482	54.0878	5.5542
Q9P0M6	Core histone macro-H2A.2	H2AFY2	Core histone macro-H2A.2 OS=Homo sapiens OX=9606 GN=H2AFY2 PE=1 SV=3 - [H2AW_HUMAN]	6.72	1	2	2	372	40.0334	9.68604
A0A0A0MS14	Immunoglobulin heavy variable 1-45	IGHV1-45	Immunoglobulin heavy variable 1-45 OS=Homo sapiens OX=9606 GN=IGHV1-45 PE=3 SV=1 - [HV145_HUMAN]	14.53	2	2	4	117	13.4995	9.1001
Q96T60	Bifunctional polynucleotide phosphatase/kinase	PNKP	Bifunctional polynucleotide phosphatase/kinase OS=Homo sapiens OX=9606 GN=PNKP PE=1 SV=1 - [PNKP_HUMAN]	7.29	2	2	2	521	57.0405	8.45557
Q16836	Hydroxyacyl-coenzyme A dehydrogenase, mitochondrial	HADH	Hydroxyacyl-coenzyme A dehydrogenase, mitochondrial OS=Homo sapiens OX=9606 GN=HADH PE=1 SV=3 - [HCDH_HUMAN]	7.32	3	3	3	314	34.2719	8.85107
P61326	Protein mago nashi homolog	MAGOH	Protein mago nashi homolog OS=Homo sapiens OX=9606 GN=MAGOH PE=1 SV=1 - [MGN_HUMAN]	31.51	3	3	3	146	17.1528	6.11279
Q5VTU8	ATP synthase subunit epsilon-like protein, mitochondrial	ATP5F1EP2	ATP synthase subunit epsilon-like protein, mitochondrial OS=Homo sapiens OX=9606 GN=ATP5F1EP2 PE=1 SV=1 - [AT5EL_HUMAN]	27.45	2	2	3	51	5.80319	10.1401
O00487	26S proteasome non-ATPase regulatory subunit 14	PSMD14	26S proteasome non-ATPase regulatory subunit 14 OS=Homo sapiens OX=9606 GN=PSMD14 PE=1 SV=1 - [PSDE_HUMAN]	2.9	1	1	1	310	34.5546	6.52197
P26440	Isovaleryl-CoA dehydrogenase, mitochondrial	IVD	Isovaleryl-CoA dehydrogenase, mitochondrial OS=Homo sapiens OX=9606 GN=IVD PE=1 SV=2 - [IVD_HUMAN]	1.88	1	1	1	426	46.6208	8.04541
Q9Y2Q3	Glutathione S-transferase kappa 1	GSTK1	Glutathione S-transferase kappa 1 OS=Homo sapiens OX=9606 GN=GSTK1 PE=1 SV=3 - [GSTK1_HUMAN]	11.95	2	2	3	226	25.4803	8.41162
O15400	Syntaxin-7	STX7	Syntaxin-7 OS=Homo sapiens OX=9606 GN=STX7 PE=1 SV=4 - [STX7_HUMAN]	13.79	3	3	4	261	29.7973	5.5542
O15498	Synaptobrevin homolog YKT6	YKT6	Synaptobrevin homolog YKT6 OS=Homo sapiens OX=9606 GN=YKT6 PE=1 SV=1 - [YKT6_HUMAN]	12.63	2	2	2	198	22.4034	6.91748
A4D1P6	WD repeat-containing protein 91	WDR91	WD repeat-containing protein 91 OS=Homo sapiens OX=9606 GN=WDR91 PE=1 SV=2 - [WDR91_HUMAN]	1.07	1	1	1	747	83.2917	6.58057
P15927	Replication protein A 32 kDa subunit	RPA2	Replication protein A 32 kDa subunit OS=Homo sapiens OX=9606 GN=RPA2 PE=1 SV=1 - [RFA2_HUMAN]	2.96	1	1	1	270	29.2285	6.15088
P68036	Ubiquitin-conjugating enzyme E2 L3	UBE2L3	Ubiquitin-conjugating enzyme E2 L3 OS=Homo sapiens OX=9606 GN=UBE2L3 PE=1 SV=1 - [UB2L3_HUMAN]	44.16	5	6	7	154	17.8502	8.51416
Q96G03	Phosphoglucomutase-2	PGM2	Phosphoglucomutase-2 OS=Homo sapiens OX=9606 GN=PGM2 PE=1 SV=4 - [PGM2_HUMAN]	11.76	5	6	8	612	68.2404	6.72705
O75533	Splicing factor 3B subunit 1	SF3B1	Splicing factor 3B subunit 1 OS=Homo sapiens OX=9606 GN=SF3B1 PE=1 SV=3 - [SF3B1_HUMAN]	2.76	3	3	3	1304	145.738	7.09326
Q15637	Splicing factor 1	SF1	Splicing factor 1 OS=Homo sapiens OX=9606 GN=SF1 PE=1 SV=4 - [SF01_HUMAN]	3.29	1	1	1	639	68.2859	8.98291
Q9NVJ2	ADP-ribosylation factor-like protein 8B	ARL8B	ADP-ribosylation factor-like protein 8B OS=Homo sapiens OX=9606 GN=ARL8B PE=1 SV=1 - [ARL8B_HUMAN]	12.9	2	3	5	186	21.5251	8.42627
P31937	3-hydroxyisobutyrate dehydrogenase, mitochondrial	HIBADH	3-hydroxyisobutyrate dehydrogenase, mitochondrial OS=Homo sapiens OX=9606 GN=HIBADH PE=1 SV=2 - [3HIDH_HUMAN]	8.93	2	2	3	336	35.3058	8.1333
O15111	Inhibitor of nuclear factor kappa-B kinase subunit alpha	CHUK	Inhibitor of nuclear factor kappa-B kinase subunit alpha OS=Homo sapiens OX=9606 GN=CHUK PE=1 SV=2 - [IKKA_HUMAN]	1.07	1	1	1	745	84.585	6.72705
O15145	Actin-related protein 2/3 complex subunit 3	ARPC3	Actin-related protein 2/3 complex subunit 3 OS=Homo sapiens OX=9606 GN=ARPC3 PE=1 SV=3 - [ARPC3_HUMAN]	17.42	3	3	5	178	20.5334	8.5874
P50151	Guanine nucleotide-binding protein G(I)/G(S)/G(O) subunit gamma-10	GNG10	Guanine nucleotide-binding protein G(I)/G(S)/G(O) subunit gamma-10 OS=Homo sapiens OX=9606 GN=GNG10 PE=1 SV=1 - [GBG10_HUMAN]	22.06	1	1	2	68	7.20068	7.85498
Q9BX68	Histidine triad nucleotide-binding protein 2, mitochondrial	HINT2	Histidine triad nucleotide-binding protein 2, mitochondrial OS=Homo sapiens OX=9606 GN=HINT2 PE=1 SV=1 - [HINT2_HUMAN]	9.2	1	1	1	163	17.1512	9.15869
Q8N3F0	Maturin	MTURN	Maturin OS=Homo sapiens OX=9606 GN=MTURN PE=1 SV=2 - [MTURN_HUMAN]	9.16	1	1	1	131	14.9158	4.17041
Q00796	Sorbitol dehydrogenase	SORD	Sorbitol dehydrogenase OS=Homo sapiens OX=9606 GN=SORD PE=1 SV=4 - [DHSO_HUMAN]	6.16	2	2	2	357	38.2998	7.97217
P42566	Epidermal growth factor receptor substrate 15	EPS15	Epidermal growth factor receptor substrate 15 OS=Homo sapiens OX=9606 GN=EPS15 PE=1 SV=2 - [EPS15_HUMAN]	7.14	5	5	5	896	98.5948	4.64014
O15460	Prolyl 4-hydroxylase subunit alpha-2	P4HA2	Prolyl 4-hydroxylase subunit alpha-2 OS=Homo sapiens OX=9606 GN=P4HA2 PE=1 SV=1 - [P4HA2_HUMAN]	7.1	3	3	3	535	60.8636	5.70654
P01718	Immunoglobulin lambda variable 3-27	IGLV3-27	Immunoglobulin lambda variable 3-27 OS=Homo sapiens OX=9606 GN=IGLV3-27 PE=1 SV=2 - [LV327_HUMAN]	18.58	2	2	3	113	12.1571	5.0083
Q8ND94	LRRN4 C-terminal-like protein	LRRN4CL	LRRN4 C-terminal-like protein OS=Homo sapiens OX=9606 GN=LRRN4CL PE=2 SV=1 - [LRN4L_HUMAN]	9.24	1	1	1	238	25.2458	6.50732
Q15904	V-type proton ATPase subunit S1	ATP6AP1	V-type proton ATPase subunit S1 OS=Homo sapiens OX=9606 GN=ATP6AP1 PE=1 SV=2 - [VAS1_HUMAN]	2.13	1	1	1	470	51.9926	6.13818
Q08431	Lactadherin	MFGE8	Lactadherin OS=Homo sapiens OX=9606 GN=MFGE8 PE=1 SV=3 - [MFGM_HUMAN]	11.11	3	3	3	387	43.0775	8.14795
P82979	SAP domain-containing ribonucleoprotein	SARNP	SAP domain-containing ribonucleoprotein OS=Homo sapiens OX=9606 GN=SARNP PE=1 SV=3 - [SARNP_HUMAN]	9.05	1	1	1	210	23.6564	6.41748
O95197	Reticulon-3	RTN3	Reticulon-3 OS=Homo sapiens OX=9606 GN=RTN3 PE=1 SV=2 - [RTN3_HUMAN]	3.2	4	4	4	1032	112.541	4.95752
P61960	Ubiquitin-fold modifier 1	UFM1	Ubiquitin-fold modifier 1 OS=Homo sapiens OX=9606 GN=UFM1 PE=1 SV=1 - [UFM1_HUMAN]	25.88	2	2	2	85	9.11187	9.30518
Q04837	Single-stranded DNA-binding protein, mitochondrial	SSBP1	Single-stranded DNA-binding protein, mitochondrial OS=Homo sapiens OX=9606 GN=SSBP1 PE=1 SV=1 - [SSBP_HUMAN]	9.46	2	2	2	148	17.249	9.59814
Q9UBI6	Guanine nucleotide-binding protein G(I)/G(S)/G(O) subunit gamma-12	GNG12	Guanine nucleotide-binding protein G(I)/G(S)/G(O) subunit gamma-12 OS=Homo sapiens OX=9606 GN=GNG12 PE=1 SV=3 - [GBG12_HUMAN]	31.94	2	2	3	72	8.00117	8.96826
P07948	Tyrosine-protein kinase Lyn	LYN	Tyrosine-protein kinase Lyn OS=Homo sapiens OX=9606 GN=LYN PE=1 SV=3 - [LYN_HUMAN]	1.56	1	1	1	512	58.5368	7.10791
Q13618	Cullin-3	CUL3	Cullin-3 OS=Homo sapiens OX=9606 GN=CUL3 PE=1 SV=2 - [CUL3_HUMAN]	3.91	3	3	3	768	88.8735	8.48486
P42785	Lysosomal Pro-X carboxypeptidase	PRCP	Lysosomal Pro-X carboxypeptidase OS=Homo sapiens OX=9606 GN=PRCP PE=1 SV=1 - [PCP_HUMAN]	4.64	2	2	3	496	55.7639	7.21045
P78539	Sushi repeat-containing protein SRPX	SRPX	Sushi repeat-containing protein SRPX OS=Homo sapiens OX=9606 GN=SRPX PE=1 SV=1 - [SRPX_HUMAN]	3.88	2	2	2	464	51.5381	8.66064
Q9HDC9	Adipocyte plasma membrane-associated protein	APMAP	Adipocyte plasma membrane-associated protein OS=Homo sapiens OX=9606 GN=APMAP PE=1 SV=2 - [APMAP_HUMAN]	6.49	3	3	3	416	46.4509	6.16357
O15514	DNA-directed RNA polymerase II subunit RPB4	POLR2D	DNA-directed RNA polymerase II subunit RPB4 OS=Homo sapiens OX=9606 GN=POLR2D PE=1 SV=1 - [RPB4_HUMAN]	10.56	1	1	1	142	16.3011	4.79248
Q9UNH6	Sorting nexin-7	SNX7	Sorting nexin-7 OS=Homo sapiens OX=9606 GN=SNX7 PE=1 SV=1 - [SNX7_HUMAN]	4.91	2	2	2	387	45.2736	5.10986
O75844	CAAX prenyl protease 1 homolog	ZMPSTE24	CAAX prenyl protease 1 homolog OS=Homo sapiens OX=9606 GN=ZMPSTE24 PE=1 SV=2 - [FACE1_HUMAN]	3.37	2	2	3	475	54.7775	7.48877
Q9Y6G9	Cytoplasmic dynein 1 light intermediate chain 1	DYNC1LI1	Cytoplasmic dynein 1 light intermediate chain 1 OS=Homo sapiens OX=9606 GN=DYNC1LI1 PE=1 SV=3 - [DC1L1_HUMAN]	10.13	4	5	5	523	56.544	6.41748
A8MWD9	Putative small nuclear ribonucleoprotein G-like protein 15	SNRPGP15	Putative small nuclear ribonucleoprotein G-like protein 15 OS=Homo sapiens OX=9606 GN=SNRPGP15 PE=5 SV=2 - [RUXGL_HUMAN]	18.42	2	2	4	76	8.53845	8.83643
P51397	Death-associated protein 1	DAP	Death-associated protein 1 OS=Homo sapiens OX=9606 GN=DAP PE=1 SV=3 - [DAP1_HUMAN]	7.84	1	1	3	102	11.1577	9.31982
O94874	E3 UFM1-protein ligase 1	UFL1	E3 UFM1-protein ligase 1 OS=Homo sapiens OX=9606 GN=UFL1 PE=1 SV=2 - [UFL1_HUMAN]	7.56	6	6	6	794	89.5398	6.78564
O14495	Phospholipid phosphatase 3	PLPP3	Phospholipid phosphatase 3 OS=Homo sapiens OX=9606 GN=PLPP3 PE=1 SV=1 - [PLPP3_HUMAN]	5.79	2	2	3	311	35.093	9.14404
P49915	GMP synthase [glutamine-hydrolyzing]	GMPS	GMP synthase [glutamine-hydrolyzing] OS=Homo sapiens OX=9606 GN=GMPS PE=1 SV=1 - [GUAA_HUMAN]	6.2	4	4	4	693	76.667	6.87354
Q08J23	tRNA (cytosine(34)-C(5))-methyltransferase	NSUN2	tRNA (cytosine(34)-C(5))-methyltransferase OS=Homo sapiens OX=9606 GN=NSUN2 PE=1 SV=2 - [NSUN2_HUMAN]	2.48	1	1	1	767	86.4158	6.771
Q9NYU1	UDP-glucose:glycoprotein glucosyltransferase 2	UGGT2	UDP-glucose:glycoprotein glucosyltransferase 2 OS=Homo sapiens OX=9606 GN=UGGT2 PE=1 SV=4 - [UGGG2_HUMAN]	1.19	1	2	2	1516	174.624	6.88818
Q13144	Translation initiation factor eIF-2B subunit epsilon	EIF2B5	Translation initiation factor eIF-2B subunit epsilon OS=Homo sapiens OX=9606 GN=EIF2B5 PE=1 SV=3 - [EI2BE_HUMAN]	7.49	3	3	3	721	80.3293	5.08447
Q9H0U3	Magnesium transporter protein 1	MAGT1	Magnesium transporter protein 1 OS=Homo sapiens OX=9606 GN=MAGT1 PE=1 SV=1 - [MAGT1_HUMAN]	4.78	1	2	3	335	38.0114	9.62744
Q8NGA1	Olfactory receptor 1M1	OR1M1	Olfactory receptor 1M1 OS=Homo sapiens OX=9606 GN=OR1M1 PE=2 SV=1 - [OR1M1_HUMAN]	2.24	1	1	1	313	34.8163	8.90967
Q9NPC4	Lactosylceramide 4-alpha-galactosyltransferase	A4GALT	Lactosylceramide 4-alpha-galactosyltransferase OS=Homo sapiens OX=9606 GN=A4GALT PE=2 SV=1 - [A4GAT_HUMAN]	2.55	1	1	1	353	40.4728	8.95361
Q12874	Splicing factor 3A subunit 3	SF3A3	Splicing factor 3A subunit 3 OS=Homo sapiens OX=9606 GN=SF3A3 PE=1 SV=1 - [SF3A3_HUMAN]	8.18	3	3	3	501	58.8123	5.37646
P61769	Beta-2-microglobulin	B2M	Beta-2-microglobulin OS=Homo sapiens OX=9606 GN=B2M PE=1 SV=1 - [B2MG_HUMAN]	16.81	2	2	4	119	13.7059	6.52197
O75063	Glycosaminoglycan xylosylkinase	FAM20B	Glycosaminoglycan xylosylkinase OS=Homo sapiens OX=9606 GN=FAM20B PE=1 SV=1 - [XYLK_HUMAN]	1.47	1	1	1	409	46.4028	6.87354
O75746	Calcium-binding mitochondrial carrier protein Aralar1	SLC25A12	Calcium-binding mitochondrial carrier protein Aralar1 OS=Homo sapiens OX=9606 GN=SLC25A12 PE=1 SV=2 - [CMC1_HUMAN]	1.92	1	1	1	678	74.7149	8.38232
Q7L1Q6	Basic leucine zipper and W2 domain-containing protein 1	BZW1	Basic leucine zipper and W2 domain-containing protein 1 OS=Homo sapiens OX=9606 GN=BZW1 PE=1 SV=1 - [BZW1_HUMAN]	7.4	4	4	6	419	48.0127	5.92236
Q14696	LRP chaperone MESD	MESD	LRP chaperone MESD OS=Homo sapiens OX=9606 GN=MESD PE=1 SV=2 - [MESD_HUMAN]	19.23	5	5	9	234	26.0603	7.78174
O75306	NADH dehydrogenase [ubiquinone] iron-sulfur protein 2, mitochondrial	NDUFS2	NADH dehydrogenase [ubiquinone] iron-sulfur protein 2, mitochondrial OS=Homo sapiens OX=9606 GN=NDUFS2 PE=1 SV=2 - [NDUS2_HUMAN]	5.18	2	2	2	463	52.5117	7.54736
Q9BX67	Junctional adhesion molecule C	JAM3	Junctional adhesion molecule C OS=Homo sapiens OX=9606 GN=JAM3 PE=1 SV=1 - [JAM3_HUMAN]	7.1	2	2	2	310	34.9978	7.59131
P08174	Complement decay-accelerating factor	CD55	Complement decay-accelerating factor OS=Homo sapiens OX=9606 GN=CD55 PE=1 SV=4 - [DAF_HUMAN]	2.1	1	1	1	381	41.3736	7.59131
Q9Y287	Integral membrane protein 2B	ITM2B	Integral membrane protein 2B OS=Homo sapiens OX=9606 GN=ITM2B PE=1 SV=1 - [ITM2B_HUMAN]	15.79	3	3	3	266	30.3184	5.13525
Q93009	Ubiquitin carboxyl-terminal hydrolase 7	USP7	Ubiquitin carboxyl-terminal hydrolase 7 OS=Homo sapiens OX=9606 GN=USP7 PE=1 SV=2 - [UBP7_HUMAN]	5.9	6	6	6	1102	128.22	5.5542
Q5VWZ2	Lysophospholipase-like protein 1	LYPLAL1	Lysophospholipase-like protein 1 OS=Homo sapiens OX=9606 GN=LYPLAL1 PE=1 SV=3 - [LYPL1_HUMAN]	8.44	2	2	2	237	26.2994	7.84033
Q12846	Syntaxin-4	STX4	Syntaxin-4 OS=Homo sapiens OX=9606 GN=STX4 PE=1 SV=2 - [STX4_HUMAN]	3.7	1	1	2	297	34.1589	6.27783
P07093	Glia-derived nexin	SERPINE2	Glia-derived nexin OS=Homo sapiens OX=9606 GN=SERPINE2 PE=1 SV=1 - [GDN_HUMAN]	5.03	2	2	2	398	43.9742	9.29053
Q71UM5	40S ribosomal protein S27-like	RPS27L	40S ribosomal protein S27-like OS=Homo sapiens OX=9606 GN=RPS27L PE=1 SV=3 - [RS27L_HUMAN]	13.1	1	1	1	84	9.47087	9.45166
Q06136	3-ketodihydrosphingosine reductase	KDSR	3-ketodihydrosphingosine reductase OS=Homo sapiens OX=9606 GN=KDSR PE=1 SV=1 - [KDSR_HUMAN]	8.13	2	2	6	332	36.1636	7.12256
Q9NZJ7	Mitochondrial carrier homolog 1	MTCH1	Mitochondrial carrier homolog 1 OS=Homo sapiens OX=9606 GN=MTCH1 PE=1 SV=1 - [MTCH1_HUMAN]	2.57	1	1	1	389	41.5173	9.31982
Q12904	Aminoacyl tRNA synthase complex-interacting multifunctional protein 1	AIMP1	Aminoacyl tRNA synthase complex-interacting multifunctional protein 1 OS=Homo sapiens OX=9606 GN=AIMP1 PE=1 SV=2 - [AIMP1_HUMAN]	18.27	4	5	5	312	34.3311	8.42627
Q9NR28	Diablo homolog, mitochondrial	DIABLO	Diablo homolog, mitochondrial OS=Homo sapiens OX=9606 GN=DIABLO PE=1 SV=1 - [DBLOH_HUMAN]	7.11	2	2	2	239	27.1137	5.89697
Q14166	Tubulin--tyrosine ligase-like protein 12	TTLL12	Tubulin--tyrosine ligase-like protein 12 OS=Homo sapiens OX=9606 GN=TTLL12 PE=1 SV=2 - [TTL12_HUMAN]	5.12	2	2	2	644	74.356	5.52881
P41227	N-alpha-acetyltransferase 10	NAA10	N-alpha-acetyltransferase 10 OS=Homo sapiens OX=9606 GN=NAA10 PE=1 SV=1 - [NAA10_HUMAN]	6.38	1	1	1	235	26.4419	5.64307
Q9Y2S6	Translation machinery-associated protein 7	TMA7	Translation machinery-associated protein 7 OS=Homo sapiens OX=9606 GN=TMA7 PE=1 SV=1 - [TMA7_HUMAN]	23.44	1	2	5	64	7.06193	9.99365
P27701	CD82 antigen	CD82	CD82 antigen OS=Homo sapiens OX=9606 GN=CD82 PE=1 SV=1 - [CD82_HUMAN]	10.49	2	2	2	267	29.6058	5.23682
Q8TEA8	D-aminoacyl-tRNA deacylase 1	DTD1	D-aminoacyl-tRNA deacylase 1 OS=Homo sapiens OX=9606 GN=DTD1 PE=1 SV=2 - [DTD1_HUMAN]	7.18	2	2	2	209	23.409	8.23584
P09661	U2 small nuclear ribonucleoprotein A'	SNRPA1	U2 small nuclear ribonucleoprotein A' OS=Homo sapiens OX=9606 GN=SNRPA1 PE=1 SV=2 - [RU2A_HUMAN]	6.67	2	2	2	255	28.3981	8.6167
Q14019	Coactosin-like protein	COTL1	Coactosin-like protein OS=Homo sapiens OX=9606 GN=COTL1 PE=1 SV=3 - [COTL1_HUMAN]	15.49	3	3	5	142	15.935	5.66846
Q9NUJ1	Mycophenolic acid acyl-glucuronide esterase, mitochondrial	ABHD10	Mycophenolic acid acyl-glucuronide esterase, mitochondrial OS=Homo sapiens OX=9606 GN=ABHD10 PE=1 SV=1 - [ABHDA_HUMAN]	7.52	2	2	2	306	33.9107	8.57275
O00507	Probable ubiquitin carboxyl-terminal hydrolase FAF-Y	USP9Y	Probable ubiquitin carboxyl-terminal hydrolase FAF-Y OS=Homo sapiens OX=9606 GN=USP9Y PE=2 SV=2 - [USP9Y_HUMAN]	1.76	6	6	6	2555	290.891	5.85889
Q16718	NADH dehydrogenase [ubiquinone] 1 alpha subcomplex subunit 5	NDUFA5	NADH dehydrogenase [ubiquinone] 1 alpha subcomplex subunit 5 OS=Homo sapiens OX=9606 GN=NDUFA5 PE=1 SV=3 - [NDUA5_HUMAN]	8.62	1	1	1	116	13.4502	5.98584
P01714	Immunoglobulin lambda variable 3-19	IGLV3-19	Immunoglobulin lambda variable 3-19 OS=Homo sapiens OX=9606 GN=IGLV3-19 PE=1 SV=2 - [LV319_HUMAN]	8.04	1	1	2	112	12.0349	4.95752
P83881	60S ribosomal protein L36a	RPL36A	60S ribosomal protein L36a OS=Homo sapiens OX=9606 GN=RPL36A PE=1 SV=2 - [RL36A_HUMAN]	15.09	2	2	4	106	12.4328	10.5796
Q9Y266	Nuclear migration protein nudC	NUDC	Nuclear migration protein nudC OS=Homo sapiens OX=9606 GN=NUDC PE=1 SV=1 - [NUDC_HUMAN]	12.69	4	4	4	331	38.2191	5.37646
P04424	Argininosuccinate lyase	ASL	Argininosuccinate lyase OS=Homo sapiens OX=9606 GN=ASL PE=1 SV=4 - [ARLY_HUMAN]	7.54	3	3	3	464	51.6253	6.48096
Q9UHQ4	B-cell receptor-associated protein 29	BCAP29	B-cell receptor-associated protein 29 OS=Homo sapiens OX=9606 GN=BCAP29 PE=1 SV=2 - [BAP29_HUMAN]	5.81	2	2	2	241	28.3022	9.53955
Q8NBF2	NHL repeat-containing protein 2	NHLRC2	NHL repeat-containing protein 2 OS=Homo sapiens OX=9606 GN=NHLRC2 PE=1 SV=1 - [NHLC2_HUMAN]	5.37	4	4	4	726	79.3935	5.5542
Q9UHA4	Ragulator complex protein LAMTOR3	LAMTOR3	Ragulator complex protein LAMTOR3 OS=Homo sapiens OX=9606 GN=LAMTOR3 PE=1 SV=1 - [LTOR3_HUMAN]	20.97	2	2	2	124	13.6143	7.34229
Q13308	Inactive tyrosine-protein kinase 7	PTK7	Inactive tyrosine-protein kinase 7 OS=Homo sapiens OX=9606 GN=PTK7 PE=1 SV=2 - [PTK7_HUMAN]	5.79	5	5	7	1070	118.317	7.09326
P35914	Hydroxymethylglutaryl-CoA lyase, mitochondrial	HMGCL	Hydroxymethylglutaryl-CoA lyase, mitochondrial OS=Homo sapiens OX=9606 GN=HMGCL PE=1 SV=2 - [HMGCL_HUMAN]	4.31	1	1	1	325	34.3378	8.54346
Q08722	Leukocyte surface antigen CD47	CD47	Leukocyte surface antigen CD47 OS=Homo sapiens OX=9606 GN=CD47 PE=1 SV=1 - [CD47_HUMAN]	2.17	1	1	1	323	35.1907	7.21045
Q5SNT2	Transmembrane protein 201	TMEM201	Transmembrane protein 201 OS=Homo sapiens OX=9606 GN=TMEM201 PE=1 SV=1 - [TM201_HUMAN]	3.3	2	2	2	666	72.1898	9.21729
O15116	U6 snRNA-associated Sm-like protein LSm1	LSM1	U6 snRNA-associated Sm-like protein LSm1 OS=Homo sapiens OX=9606 GN=LSM1 PE=1 SV=1 - [LSM1_HUMAN]	4.51	1	1	1	133	15.1701	5.22412
Q01955	Collagen alpha-3(IV) chain	COL4A3	Collagen alpha-3(IV) chain OS=Homo sapiens OX=9606 GN=COL4A3 PE=1 SV=3 - [CO4A3_HUMAN]	0.9	1	1	1	1670	161.711	9.15869
Q9UBF2	Coatomer subunit gamma-2	COPG2	Coatomer subunit gamma-2 OS=Homo sapiens OX=9606 GN=COPG2 PE=1 SV=1 - [COPG2_HUMAN]	2.18	1	2	2	871	97.5596	5.80811
P01040	Cystatin-A	CSTA	Cystatin-A OS=Homo sapiens OX=9606 GN=CSTA PE=1 SV=1 - [CYTA_HUMAN]	26.53	2	2	2	98	10.9997	5.50342
Q12765	Secernin-1	SCRN1	Secernin-1 OS=Homo sapiens OX=9606 GN=SCRN1 PE=1 SV=2 - [SCRN1_HUMAN]	1.93	1	1	1	414	46.3525	4.75439
O75521	Enoyl-CoA delta isomerase 2, mitochondrial	ECI2	Enoyl-CoA delta isomerase 2, mitochondrial OS=Homo sapiens OX=9606 GN=ECI2 PE=1 SV=4 - [ECI2_HUMAN]	5.33	2	2	2	394	43.5574	8.99756
Q86VS8	Protein Hook homolog 3	HOOK3	Protein Hook homolog 3 OS=Homo sapiens OX=9606 GN=HOOK3 PE=1 SV=2 - [HOOK3_HUMAN]	2.51	2	2	2	718	83.0744	5.17334
P09496	Clathrin light chain A	CLTA	Clathrin light chain A OS=Homo sapiens OX=9606 GN=CLTA PE=1 SV=1 - [CLCA_HUMAN]	12.5	4	4	6	248	27.06	4.51318
Q8NBJ5	Procollagen galactosyltransferase 1	COLGALT1	Procollagen galactosyltransferase 1 OS=Homo sapiens OX=9606 GN=COLGALT1 PE=1 SV=1 - [GT251_HUMAN]	1.45	1	1	9	622	71.5905	7.31299
Q96DB5	Regulator of microtubule dynamics protein 1	RMDN1	Regulator of microtubule dynamics protein 1 OS=Homo sapiens OX=9606 GN=RMDN1 PE=1 SV=1 - [RMD1_HUMAN]	5.1	1	1	1	314	35.7854	8.49951
O75663	TIP41-like protein	TIPRL	TIP41-like protein OS=Homo sapiens OX=9606 GN=TIPRL PE=1 SV=2 - [TIPRL_HUMAN]	3.31	1	1	2	272	31.4237	5.90967
Q2TAY7	WD40 repeat-containing protein SMU1	SMU1	WD40 repeat-containing protein SMU1 OS=Homo sapiens OX=9606 GN=SMU1 PE=1 SV=2 - [SMU1_HUMAN]	1.95	1	1	1	513	57.5072	7.18115
Q14767	Latent-transforming growth factor beta-binding protein 2	LTBP2	Latent-transforming growth factor beta-binding protein 2 OS=Homo sapiens OX=9606 GN=LTBP2 PE=1 SV=3 - [LTBP2_HUMAN]	1.48	2	2	2	1821	194.923	5.18604
P09543	2',3'-cyclic-nucleotide 3'-phosphodiesterase	CNP	2',3'-cyclic-nucleotide 3'-phosphodiesterase OS=Homo sapiens OX=9606 GN=CNP PE=1 SV=2 - [CN37_HUMAN]	8.79	4	4	4	421	47.5487	9.0708
Q86W92	Liprin-beta-1	PPFIBP1	Liprin-beta-1 OS=Homo sapiens OX=9606 GN=PPFIBP1 PE=1 SV=2 - [LIPB1_HUMAN]	4.45	4	4	5	1011	113.952	5.5542
O43301	Heat shock 70 kDa protein 12A	HSPA12A	Heat shock 70 kDa protein 12A OS=Homo sapiens OX=9606 GN=HSPA12A PE=1 SV=2 - [HS12A_HUMAN]	2.37	1	1	1	675	74.9315	6.771
Q9P2T1	GMP reductase 2	GMPR2	GMP reductase 2 OS=Homo sapiens OX=9606 GN=GMPR2 PE=1 SV=1 - [GMPR2_HUMAN]	8.91	4	4	6	348	37.85	7.2251
P10515	Dihydrolipoyllysine-residue acetyltransferase component of pyruvate dehydrogenase complex, mitochondrial	DLAT	Dihydrolipoyllysine-residue acetyltransferase component of pyruvate dehydrogenase complex, mitochondrial OS=Homo sapiens OX=9606 GN=DLAT PE=1 SV=3 - [ODP2_HUMAN]	1.24	1	1	1	647	68.9531	7.84033
Q8NDH3	Probable aminopeptidase NPEPL1	NPEPL1	Probable aminopeptidase NPEPL1 OS=Homo sapiens OX=9606 GN=NPEPL1 PE=1 SV=3 - [PEPL1_HUMAN]	1.53	1	1	1	523	55.8255	6.87354
Q9HCU5	Prolactin regulatory element-binding protein	PREB	Prolactin regulatory element-binding protein OS=Homo sapiens OX=9606 GN=PREB PE=1 SV=2 - [PREB_HUMAN]	2.4	1	1	1	417	45.4397	7.88428
O75323	Protein NipSnap homolog 2	NIPSNAP2	Protein NipSnap homolog 2 OS=Homo sapiens OX=9606 GN=NIPSNAP2 PE=1 SV=1 - [NIPS2_HUMAN]	11.19	2	3	5	286	33.7212	9.36377
P98179	RNA-binding protein 3	RBM3	RNA-binding protein 3 OS=Homo sapiens OX=9606 GN=RBM3 PE=1 SV=1 - [RBM3_HUMAN]	3.82	1	1	2	157	17.16	8.90967
Q96C19	EF-hand domain-containing protein D2	EFHD2	EF-hand domain-containing protein D2 OS=Homo sapiens OX=9606 GN=EFHD2 PE=1 SV=1 - [EFHD2_HUMAN]	9.17	2	3	3	240	26.6805	5.19873
O60884	DnaJ homolog subfamily A member 2	DNAJA2	DnaJ homolog subfamily A member 2 OS=Homo sapiens OX=9606 GN=DNAJA2 PE=1 SV=1 - [DNJA2_HUMAN]	3.64	2	2	3	412	45.7166	6.48096
Q9UNF0	Protein kinase C and casein kinase substrate in neurons protein 2	PACSIN2	Protein kinase C and casein kinase substrate in neurons protein 2 OS=Homo sapiens OX=9606 GN=PACSIN2 PE=1 SV=2 - [PACN2_HUMAN]	8.23	4	4	4	486	55.7039	5.19873
Q9NRV9	Heme-binding protein 1	HEBP1	Heme-binding protein 1 OS=Homo sapiens OX=9606 GN=HEBP1 PE=1 SV=1 - [HEBP1_HUMAN]	13.76	2	2	3	189	21.0835	5.79541
O00233	26S proteasome non-ATPase regulatory subunit 9	PSMD9	26S proteasome non-ATPase regulatory subunit 9 OS=Homo sapiens OX=9606 GN=PSMD9 PE=1 SV=3 - [PSMD9_HUMAN]	4.48	1	1	1	223	24.6665	6.94678
O76003	Glutaredoxin-3	GLRX3	Glutaredoxin-3 OS=Homo sapiens OX=9606 GN=GLRX3 PE=1 SV=2 - [GLRX3_HUMAN]	3.88	1	1	1	335	37.4082	5.38916
P01705	Immunoglobulin lambda variable 2-23	IGLV2-23	Immunoglobulin lambda variable 2-23 OS=Homo sapiens OX=9606 GN=IGLV2-23 PE=1 SV=2 - [LV223_HUMAN]	7.08	1	1	2	113	11.8857	5.90967
Q9P258	Protein RCC2	RCC2	Protein RCC2 OS=Homo sapiens OX=9606 GN=RCC2 PE=1 SV=2 - [RCC2_HUMAN]	3.26	2	2	2	522	56.0492	8.77783
Q5VWC8	Very-long-chain (3R)-3-hydroxyacyl-CoA dehydratase 4	HACD4	Very-long-chain (3R)-3-hydroxyacyl-CoA dehydratase 4 OS=Homo sapiens OX=9606 GN=HACD4 PE=1 SV=1 - [HACD4_HUMAN]	3.88	1	1	1	232	27.5013	8.57275
Q14677	Clathrin interactor 1	CLINT1	Clathrin interactor 1 OS=Homo sapiens OX=9606 GN=CLINT1 PE=1 SV=1 - [EPN4_HUMAN]	4.96	3	3	4	625	68.2158	6.41748
Q9BZL1	Ubiquitin-like protein 5	UBL5	Ubiquitin-like protein 5 OS=Homo sapiens OX=9606 GN=UBL5 PE=1 SV=1 - [UBL5_HUMAN]	12.33	1	1	1	73	8.54143	8.44092
Q01433	AMP deaminase 2	AMPD2	AMP deaminase 2 OS=Homo sapiens OX=9606 GN=AMPD2 PE=1 SV=2 - [AMPD2_HUMAN]	2.05	1	1	1	879	100.624	6.93213
Q14558	Phosphoribosyl pyrophosphate synthase-associated protein 1	PRPSAP1	Phosphoribosyl pyrophosphate synthase-associated protein 1 OS=Homo sapiens OX=9606 GN=PRPSAP1 PE=1 SV=2 - [KPRA_HUMAN]	3.93	1	1	1	356	39.3686	7.1958
O75223	Gamma-glutamylcyclotransferase	GGCT	Gamma-glutamylcyclotransferase OS=Homo sapiens OX=9606 GN=GGCT PE=1 SV=1 - [GGCT_HUMAN]	10.11	2	2	2	188	20.9943	5.13525
Q9BPY8	Homeodomain-only protein	HOPX	Homeodomain-only protein OS=Homo sapiens OX=9606 GN=HOPX PE=1 SV=1 - [HOP_HUMAN]	12.33	1	1	1	73	8.255	4.80518
Q9Y295	Developmentally-regulated GTP-binding protein 1	DRG1	Developmentally-regulated GTP-binding protein 1 OS=Homo sapiens OX=9606 GN=DRG1 PE=1 SV=1 - [DRG1_HUMAN]	10.9	3	3	3	367	40.5168	8.89502
Q14192	Four and a half LIM domains protein 2	FHL2	Four and a half LIM domains protein 2 OS=Homo sapiens OX=9606 GN=FHL2 PE=1 SV=3 - [FHL2_HUMAN]	6.45	2	2	2	279	32.1706	7.54736
Q9BXJ2	Complement C1q tumor necrosis factor-related protein 7	C1QTNF7	Complement C1q tumor necrosis factor-related protein 7 OS=Homo sapiens OX=9606 GN=C1QTNF7 PE=2 SV=1 - [C1QT7_HUMAN]	7.61	2	2	2	289	30.6643	5.26221
P48637	Glutathione synthetase	GSS	Glutathione synthetase OS=Homo sapiens OX=9606 GN=GSS PE=1 SV=1 - [GSHB_HUMAN]	13.5	6	6	7	474	52.3523	5.92236
O95861	3'(2'),5'-bisphosphate nucleotidase 1	BPNT1	3'(2'),5'-bisphosphate nucleotidase 1 OS=Homo sapiens OX=9606 GN=BPNT1 PE=1 SV=1 - [BPNT1_HUMAN]	3.9	1	1	1	308	33.3712	5.69385
P00742	Coagulation factor X	F10	Coagulation factor X OS=Homo sapiens OX=9606 GN=F10 PE=1 SV=2 - [FA10_HUMAN]	6.56	4	4	4	488	54.6965	5.93506
Q9Y315	Deoxyribose-phosphate aldolase	DERA	Deoxyribose-phosphate aldolase OS=Homo sapiens OX=9606 GN=DERA PE=1 SV=2 - [DEOC_HUMAN]	3.14	1	1	1	318	35.2085	8.93896
Q9H3H3	UPF0696 protein C11orf68	C11orf68	UPF0696 protein C11orf68 OS=Homo sapiens OX=9606 GN=C11orf68 PE=1 SV=3 - [CK068_HUMAN]	3.77	1	1	1	292	31.4107	6.31592
Q9NRX3	NADH dehydrogenase [ubiquinone] 1 alpha subcomplex subunit 4-like 2	NDUFA4L2	NADH dehydrogenase [ubiquinone] 1 alpha subcomplex subunit 4-like 2 OS=Homo sapiens OX=9606 GN=NDUFA4L2 PE=3 SV=1 - [NUA4L_HUMAN]	19.54	2	2	2	87	9.95924	9.92041
Q9UP95	Solute carrier family 12 member 4	SLC12A4	Solute carrier family 12 member 4 OS=Homo sapiens OX=9606 GN=SLC12A4 PE=1 SV=2 - [S12A4_HUMAN]	2.49	3	3	3	1085	120.572	6.44287
Q9HBL0	Tensin-1	TNS1	Tensin-1 OS=Homo sapiens OX=9606 GN=TNS1 PE=1 SV=2 - [TENS1_HUMAN]	3.8	6	6	6	1735	185.586	7.75244
P04062	Lysosomal acid glucosylceramidase	GBA	Lysosomal acid glucosylceramidase OS=Homo sapiens OX=9606 GN=GBA PE=1 SV=3 - [GLCM_HUMAN]	2.43	2	2	2	536	59.6782	7.60596
P16930	Fumarylacetoacetase	FAH	Fumarylacetoacetase OS=Homo sapiens OX=9606 GN=FAH PE=1 SV=2 - [FAAA_HUMAN]	4.3	2	2	2	419	46.3442	6.94678
Q12768	WASH complex subunit 5	WASHC5	WASH complex subunit 5 OS=Homo sapiens OX=9606 GN=WASHC5 PE=1 SV=1 - [WASC5_HUMAN]	2.5	3	3	3	1159	134.201	6.97607
P07998	Ribonuclease pancreatic	RNASE1	Ribonuclease pancreatic OS=Homo sapiens OX=9606 GN=RNASE1 PE=1 SV=4 - [RNAS1_HUMAN]	19.23	2	2	3	156	17.6327	8.79248
Q15257	Serine/threonine-protein phosphatase 2A activator	PTPA	Serine/threonine-protein phosphatase 2A activator OS=Homo sapiens OX=9606 GN=PTPA PE=1 SV=3 - [PTPA_HUMAN]	8.94	3	3	3	358	40.6414	5.93506
Q9H074	Polyadenylate-binding protein-interacting protein 1	PAIP1	Polyadenylate-binding protein-interacting protein 1 OS=Homo sapiens OX=9606 GN=PAIP1 PE=1 SV=1 - [PAIP1_HUMAN]	2.3	1	1	1	479	53.4911	4.80518
Q14CN2	Calcium-activated chloride channel regulator 4	CLCA4	Calcium-activated chloride channel regulator 4 OS=Homo sapiens OX=9606 GN=CLCA4 PE=1 SV=2 - [CLCA4_HUMAN]	0.98	1	1	1	919	101.219	5.46533
P54803	Galactocerebrosidase	GALC	Galactocerebrosidase OS=Homo sapiens OX=9606 GN=GALC PE=1 SV=3 - [GALC_HUMAN]	2.77	2	2	2	685	77.0147	6.63916
Q9H1C3	Glycosyltransferase 8 domain-containing protein 2	GLT8D2	Glycosyltransferase 8 domain-containing protein 2 OS=Homo sapiens OX=9606 GN=GLT8D2 PE=2 SV=1 - [GL8D2_HUMAN]	3.44	1	1	1	349	40.0007	7.06396
P16157	Ankyrin-1	ANK1	Ankyrin-1 OS=Homo sapiens OX=9606 GN=ANK1 PE=1 SV=3 - [ANK1_HUMAN]	0.8	2	2	2	1881	206.137	6.01123
P15529	Membrane cofactor protein	CD46	Membrane cofactor protein OS=Homo sapiens OX=9606 GN=CD46 PE=1 SV=3 - [MCP_HUMAN]	6.38	2	2	2	392	43.7187	6.7417
P26572	Alpha-1,3-mannosyl-glycoprotein 2-beta-N-acetylglucosaminyltransferase	MGAT1	Alpha-1,3-mannosyl-glycoprotein 2-beta-N-acetylglucosaminyltransferase OS=Homo sapiens OX=9606 GN=MGAT1 PE=1 SV=2 - [MGAT1_HUMAN]	6.29	3	3	5	445	50.8464	9.15869
P23470	Receptor-type tyrosine-protein phosphatase gamma	PTPRG	Receptor-type tyrosine-protein phosphatase gamma OS=Homo sapiens OX=9606 GN=PTPRG PE=1 SV=4 - [PTPRG_HUMAN]	1.31	1	1	1	1445	161.901	6.41748
P55769	NHP2-like protein 1	SNU13	NHP2-like protein 1 OS=Homo sapiens OX=9606 GN=SNU13 PE=1 SV=3 - [NH2L1_HUMAN]	6.25	1	1	1	128	14.1646	8.45557
Q9H0D6	5'-3' exoribonuclease 2	XRN2	5'-3' exoribonuclease 2 OS=Homo sapiens OX=9606 GN=XRN2 PE=1 SV=1 - [XRN2_HUMAN]	2.32	2	2	2	950	108.513	7.47412
Q92621	Nuclear pore complex protein Nup205	NUP205	Nuclear pore complex protein Nup205 OS=Homo sapiens OX=9606 GN=NUP205 PE=1 SV=3 - [NU205_HUMAN]	1.04	2	2	2	2012	227.776	6.18896
P17900	Ganglioside GM2 activator	GM2A	Ganglioside GM2 activator OS=Homo sapiens OX=9606 GN=GM2A PE=1 SV=4 - [SAP3_HUMAN]	12.95	3	3	3	193	20.8247	5.31299
P09012	U1 small nuclear ribonucleoprotein A	SNRPA	U1 small nuclear ribonucleoprotein A OS=Homo sapiens OX=9606 GN=SNRPA PE=1 SV=3 - [SNRPA_HUMAN]	8.87	2	2	2	282	31.2592	9.83252
P50897	Palmitoyl-protein thioesterase 1	PPT1	Palmitoyl-protein thioesterase 1 OS=Homo sapiens OX=9606 GN=PPT1 PE=1 SV=1 - [PPT1_HUMAN]	3.92	1	1	1	306	34.1713	6.52197
P49959	Double-strand break repair protein MRE11	MRE11	Double-strand break repair protein MRE11 OS=Homo sapiens OX=9606 GN=MRE11 PE=1 SV=3 - [MRE11_HUMAN]	3.81	3	3	3	708	80.5433	5.89697
O00629	Importin subunit alpha-3	KPNA4	Importin subunit alpha-3 OS=Homo sapiens OX=9606 GN=KPNA4 PE=1 SV=1 - [IMA3_HUMAN]	3.84	2	2	2	521	57.8506	4.95752
Q99447	Ethanolamine-phosphate cytidylyltransferase	PCYT2	Ethanolamine-phosphate cytidylyltransferase OS=Homo sapiens OX=9606 GN=PCYT2 PE=1 SV=1 - [PCY2_HUMAN]	5.14	1	1	1	389	43.8079	6.91748
P51812	Ribosomal protein S6 kinase alpha-3	RPS6KA3	Ribosomal protein S6 kinase alpha-3 OS=Homo sapiens OX=9606 GN=RPS6KA3 PE=1 SV=1 - [KS6A3_HUMAN]	4.05	3	3	3	740	83.6829	6.88818
Q10471	Polypeptide N-acetylgalactosaminyltransferase 2	GALNT2	Polypeptide N-acetylgalactosaminyltransferase 2 OS=Homo sapiens OX=9606 GN=GALNT2 PE=1 SV=1 - [GALT2_HUMAN]	1.23	1	1	1	571	64.6915	8.35303
Q14554	Protein disulfide-isomerase A5	PDIA5	Protein disulfide-isomerase A5 OS=Homo sapiens OX=9606 GN=PDIA5 PE=1 SV=1 - [PDIA5_HUMAN]	3.85	2	2	2	519	59.5561	7.91357
Q08945	FACT complex subunit SSRP1	SSRP1	FACT complex subunit SSRP1 OS=Homo sapiens OX=9606 GN=SSRP1 PE=1 SV=1 - [SSRP1_HUMAN]	3.24	2	2	2	709	81.0244	6.87354
Q6NUK1	Calcium-binding mitochondrial carrier protein SCaMC-1	SLC25A24	Calcium-binding mitochondrial carrier protein SCaMC-1 OS=Homo sapiens OX=9606 GN=SLC25A24 PE=1 SV=2 - [SCMC1_HUMAN]	7.55	4	4	5	477	53.3203	6.32861
Q9Y3E7	Charged multivesicular body protein 3	CHMP3	Charged multivesicular body protein 3 OS=Homo sapiens OX=9606 GN=CHMP3 PE=1 SV=3 - [CHMP3_HUMAN]	4.05	1	1	1	222	25.0568	5.12256
Q9Y371	Endophilin-B1	SH3GLB1	Endophilin-B1 OS=Homo sapiens OX=9606 GN=SH3GLB1 PE=1 SV=1 - [SHLB1_HUMAN]	6.3	2	2	2	365	40.7708	6.03662
P63027	Vesicle-associated membrane protein 2	VAMP2	Vesicle-associated membrane protein 2 OS=Homo sapiens OX=9606 GN=VAMP2 PE=1 SV=3 - [VAMP2_HUMAN]	13.79	1	1	1	116	12.6547	8.1333
O15243	Leptin receptor gene-related protein	LEPROT	Leptin receptor gene-related protein OS=Homo sapiens OX=9606 GN=LEPROT PE=1 SV=1 - [OBRG_HUMAN]	6.87	1	1	1	131	14.2444	6.50732
Q9UHL4	Dipeptidyl peptidase 2	DPP7	Dipeptidyl peptidase 2 OS=Homo sapiens OX=9606 GN=DPP7 PE=1 SV=3 - [DPP2_HUMAN]	7.93	4	4	5	492	54.3072	6.31592
Q16270	Insulin-like growth factor-binding protein 7	IGFBP7	Insulin-like growth factor-binding protein 7 OS=Homo sapiens OX=9606 GN=IGFBP7 PE=1 SV=1 - [IBP7_HUMAN]	7.09	2	2	2	282	29.1114	7.89893
Q92900	Regulator of nonsense transcripts 1	UPF1	Regulator of nonsense transcripts 1 OS=Homo sapiens OX=9606 GN=UPF1 PE=1 SV=2 - [RENT1_HUMAN]	1.15	2	2	3	1129	124.267	6.60986
Q9Y6C2	EMILIN-1	EMILIN1	EMILIN-1 OS=Homo sapiens OX=9606 GN=EMILIN1 PE=1 SV=3 - [EMIL1_HUMAN]	6	5	5	5	1016	106.63	5.17334
Q96DE0	U8 snoRNA-decapping enzyme	NUDT16	U8 snoRNA-decapping enzyme OS=Homo sapiens OX=9606 GN=NUDT16 PE=1 SV=2 - [NUD16_HUMAN]	5.64	1	1	1	195	21.2601	6.88818
Q13423	NAD(P) transhydrogenase, mitochondrial	NNT	NAD(P) transhydrogenase, mitochondrial OS=Homo sapiens OX=9606 GN=NNT PE=1 SV=3 - [NNTM_HUMAN]	1.75	2	2	2	1086	113.823	8.08936
P62314	Small nuclear ribonucleoprotein Sm D1	SNRPD1	Small nuclear ribonucleoprotein Sm D1 OS=Homo sapiens OX=9606 GN=SNRPD1 PE=1 SV=1 - [SMD1_HUMAN]	9.24	1	1	2	119	13.2734	11.561
P56211	cAMP-regulated phosphoprotein 19	ARPP19	cAMP-regulated phosphoprotein 19 OS=Homo sapiens OX=9606 GN=ARPP19 PE=1 SV=2 - [ARP19_HUMAN]	16.96	2	2	2	112	12.3153	9.08545
O75608	Acyl-protein thioesterase 1	LYPLA1	Acyl-protein thioesterase 1 OS=Homo sapiens OX=9606 GN=LYPLA1 PE=1 SV=1 - [LYPA1_HUMAN]	3.04	1	1	2	230	24.6535	6.771
Q16775	Hydroxyacylglutathione hydrolase, mitochondrial	HAGH	Hydroxyacylglutathione hydrolase, mitochondrial OS=Homo sapiens OX=9606 GN=HAGH PE=1 SV=2 - [GLO2_HUMAN]	4.87	2	2	2	308	33.7843	8.11865
Q8N2G8	GH3 domain-containing protein	GHDC	GH3 domain-containing protein OS=Homo sapiens OX=9606 GN=GHDC PE=1 SV=2 - [GHDC_HUMAN]	1.7	1	1	1	530	57.4873	7.88428
P57764	Gasdermin-D	GSDMD	Gasdermin-D OS=Homo sapiens OX=9606 GN=GSDMD PE=1 SV=1 - [GSDMD_HUMAN]	2.89	1	1	1	484	52.7678	5.08447
Q13485	Mothers against decapentaplegic homolog 4	SMAD4	Mothers against decapentaplegic homolog 4 OS=Homo sapiens OX=9606 GN=SMAD4 PE=1 SV=1 - [SMAD4_HUMAN]	1.09	1	1	1	552	60.4009	6.99072
P60891	Ribose-phosphate pyrophosphokinase 1	PRPS1	Ribose-phosphate pyrophosphokinase 1 OS=Homo sapiens OX=9606 GN=PRPS1 PE=1 SV=2 - [PRPS1_HUMAN]	7.86	1	3	3	318	34.8119	6.97607
Q2PZI1	Probable C-mannosyltransferase DPY19L1	DPY19L1	Probable C-mannosyltransferase DPY19L1 OS=Homo sapiens OX=9606 GN=DPY19L1 PE=2 SV=1 - [D19L1_HUMAN]	1.33	1	1	1	675	77.2675	8.95361
Q99627	COP9 signalosome complex subunit 8	COPS8	COP9 signalosome complex subunit 8 OS=Homo sapiens OX=9606 GN=COPS8 PE=1 SV=1 - [CSN8_HUMAN]	4.78	1	1	2	209	23.211	5.37646
P23588	Eukaryotic translation initiation factor 4B	EIF4B	Eukaryotic translation initiation factor 4B OS=Homo sapiens OX=9606 GN=EIF4B PE=1 SV=2 - [IF4B_HUMAN]	5.56	2	2	2	611	69.1103	5.73193
P09622	Dihydrolipoyl dehydrogenase, mitochondrial	DLD	Dihydrolipoyl dehydrogenase, mitochondrial OS=Homo sapiens OX=9606 GN=DLD PE=1 SV=2 - [DLDH_HUMAN]	3.54	2	2	2	509	54.143	7.85498
O75822	Eukaryotic translation initiation factor 3 subunit J	EIF3J	Eukaryotic translation initiation factor 3 subunit J OS=Homo sapiens OX=9606 GN=EIF3J PE=1 SV=2 - [EIF3J_HUMAN]	7.36	2	2	2	258	29.0445	4.83057
P49748	Very long-chain specific acyl-CoA dehydrogenase, mitochondrial	ACADVL	Very long-chain specific acyl-CoA dehydrogenase, mitochondrial OS=Homo sapiens OX=9606 GN=ACADVL PE=1 SV=1 - [ACADV_HUMAN]	5.04	3	3	3	655	70.3454	8.74854
Q9UBT2	SUMO-activating enzyme subunit 2	UBA2	SUMO-activating enzyme subunit 2 OS=Homo sapiens OX=9606 GN=UBA2 PE=1 SV=2 - [SAE2_HUMAN]	3.75	2	2	2	640	71.1792	5.2876
P69849	Nodal modulator 3	NOMO3	Nodal modulator 3 OS=Homo sapiens OX=9606 GN=NOMO3 PE=3 SV=2 - [NOMO3_HUMAN]	1.64	2	2	4	1222	134.049	5.66846
Q9HB90	Ras-related GTP-binding protein C	RRAGC	Ras-related GTP-binding protein C OS=Homo sapiens OX=9606 GN=RRAGC PE=1 SV=1 - [RRAGC_HUMAN]	3.01	1	1	1	399	44.1958	5.09717
P15586	N-acetylglucosamine-6-sulfatase	GNS	N-acetylglucosamine-6-sulfatase OS=Homo sapiens OX=9606 GN=GNS PE=1 SV=3 - [GNS_HUMAN]	3.62	2	2	2	552	62.042	8.30908
P11274	Breakpoint cluster region protein	BCR	Breakpoint cluster region protein OS=Homo sapiens OX=9606 GN=BCR PE=1 SV=2 - [BCR_HUMAN]	2.6	3	3	3	1271	142.73	7.03467
Q14938	Nuclear factor 1 X-type	NFIX	Nuclear factor 1 X-type OS=Homo sapiens OX=9606 GN=NFIX PE=1 SV=2 - [NFIX_HUMAN]	4.18	1	2	2	502	55.0637	8.67529
Q13616	Cullin-1	CUL1	Cullin-1 OS=Homo sapiens OX=9606 GN=CUL1 PE=1 SV=2 - [CUL1_HUMAN]	2.58	2	2	2	776	89.622	8.00146
P14209	CD99 antigen	CD99	CD99 antigen OS=Homo sapiens OX=9606 GN=CD99 PE=1 SV=1 - [CD99_HUMAN]	9.19	2	2	2	185	18.8363	4.75439
P08651	Nuclear factor 1 C-type	NFIC	Nuclear factor 1 C-type OS=Homo sapiens OX=9606 GN=NFIC PE=1 SV=2 - [NFIC_HUMAN]	4.72	1	2	2	508	55.64	8.38232
Q9BZK3	Putative nascent polypeptide-associated complex subunit alpha-like protein	NACA4P	Putative nascent polypeptide-associated complex subunit alpha-like protein OS=Homo sapiens OX=9606 GN=NACA4P PE=5 SV=1 - [NACP4_HUMAN]	13.15	1	2	2	213	23.2919	4.58936
Q9UJ70	N-acetyl-D-glucosamine kinase	NAGK	N-acetyl-D-glucosamine kinase OS=Homo sapiens OX=9606 GN=NAGK PE=1 SV=4 - [NAGK_HUMAN]	2.03	1	1	1	344	37.3519	6.23975
Q4KWH8	1-phosphatidylinositol 4,5-bisphosphate phosphodiesterase eta-1	PLCH1	1-phosphatidylinositol 4,5-bisphosphate phosphodiesterase eta-1 OS=Homo sapiens OX=9606 GN=PLCH1 PE=1 SV=1 - [PLCH1_HUMAN]	0.47	1	1	1	1693	189.104	7.73779
Q8N474	Secreted frizzled-related protein 1	SFRP1	Secreted frizzled-related protein 1 OS=Homo sapiens OX=9606 GN=SFRP1 PE=1 SV=1 - [SFRP1_HUMAN]	5.73	2	2	2	314	35.3621	8.85107
Q9Y4Z0	U6 snRNA-associated Sm-like protein LSm4	LSM4	U6 snRNA-associated Sm-like protein LSm4 OS=Homo sapiens OX=9606 GN=LSM4 PE=1 SV=1 - [LSM4_HUMAN]	8.63	1	1	1	139	15.3399	9.99365
Q16563	Synaptophysin-like protein 1	SYPL1	Synaptophysin-like protein 1 OS=Homo sapiens OX=9606 GN=SYPL1 PE=1 SV=1 - [SYPL1_HUMAN]	10.04	2	2	2	259	28.5467	8.42627
P34741	Syndecan-2	SDC2	Syndecan-2 OS=Homo sapiens OX=9606 GN=SDC2 PE=1 SV=2 - [SDC2_HUMAN]	8.46	2	2	2	201	22.1462	4.85596
A0A096LP55	Cytochrome b-c1 complex subunit 6-like, mitochondrial	UQCRHL	Cytochrome b-c1 complex subunit 6-like, mitochondrial OS=Homo sapiens OX=9606 GN=UQCRHL PE=3 SV=1 - [QCR6L_HUMAN]	8.79	1	1	1	91	10.7449	4.43701
Q04637	Eukaryotic translation initiation factor 4 gamma 1	EIF4G1	Eukaryotic translation initiation factor 4 gamma 1 OS=Homo sapiens OX=9606 GN=EIF4G1 PE=1 SV=4 - [IF4G1_HUMAN]	4.94	6	6	6	1599	175.382	5.32568
Q92597	Protein NDRG1	NDRG1	Protein NDRG1 OS=Homo sapiens OX=9606 GN=NDRG1 PE=1 SV=1 - [NDRG1_HUMAN]	9.14	3	3	6	394	42.8077	5.8208
Q8N129	Protein canopy homolog 4	CNPY4	Protein canopy homolog 4 OS=Homo sapiens OX=9606 GN=CNPY4 PE=2 SV=1 - [CNPY4_HUMAN]	5.24	1	1	1	248	28.2919	4.64014
P55160	Nck-associated protein 1-like	NCKAP1L	Nck-associated protein 1-like OS=Homo sapiens OX=9606 GN=NCKAP1L PE=1 SV=3 - [NCKPL_HUMAN]	1.24	1	1	2	1127	128.071	6.85889
P34897	Serine hydroxymethyltransferase, mitochondrial	SHMT2	Serine hydroxymethyltransferase, mitochondrial OS=Homo sapiens OX=9606 GN=SHMT2 PE=1 SV=3 - [GLYM_HUMAN]	4.56	1	2	2	504	55.9577	8.52881
A0A087WSX0	Immunoglobulin lambda variable 5-45	IGLV5-45	Immunoglobulin lambda variable 5-45 OS=Homo sapiens OX=9606 GN=IGLV5-45 PE=3 SV=1 - [LV545_HUMAN]	7.32	1	1	1	123	13.1534	7.1958
Q9NVE7	Pantothenate kinase 4	PANK4	Pantothenate kinase 4 OS=Homo sapiens OX=9606 GN=PANK4 PE=1 SV=1 - [PANK4_HUMAN]	1.68	1	1	1	773	85.937	6.27783
P11172	Uridine 5'-monophosphate synthase	UMPS	Uridine 5'-monophosphate synthase OS=Homo sapiens OX=9606 GN=UMPS PE=1 SV=1 - [UMPS_HUMAN]	5	2	2	2	480	52.1886	7.23975
Q7Z6Z7	E3 ubiquitin-protein ligase HUWE1	HUWE1	E3 ubiquitin-protein ligase HUWE1 OS=Homo sapiens OX=9606 GN=HUWE1 PE=1 SV=3 - [HUWE1_HUMAN]	0.66	1	2	2	4374	481.589	5.22412
Q7L2H7	Eukaryotic translation initiation factor 3 subunit M	EIF3M	Eukaryotic translation initiation factor 3 subunit M OS=Homo sapiens OX=9606 GN=EIF3M PE=1 SV=1 - [EIF3M_HUMAN]	9.09	3	3	3	374	42.4758	5.63037
Q5VT25	Serine/threonine-protein kinase MRCK alpha	CDC42BPA	Serine/threonine-protein kinase MRCK alpha OS=Homo sapiens OX=9606 GN=CDC42BPA PE=1 SV=1 - [MRCKA_HUMAN]	0.58	1	1	1	1732	197.182	6.58057
Q16666	Gamma-interferon-inducible protein 16	IFI16	Gamma-interferon-inducible protein 16 OS=Homo sapiens OX=9606 GN=IFI16 PE=1 SV=3 - [IF16_HUMAN]	1.78	1	2	4	785	88.1994	9.27588
Q08AF3	Schlafen family member 5	SLFN5	Schlafen family member 5 OS=Homo sapiens OX=9606 GN=SLFN5 PE=1 SV=1 - [SLFN5_HUMAN]	1.35	1	1	1	891	100.99	8.22119
P54578	Ubiquitin carboxyl-terminal hydrolase 14	USP14	Ubiquitin carboxyl-terminal hydrolase 14 OS=Homo sapiens OX=9606 GN=USP14 PE=1 SV=3 - [UBP14_HUMAN]	8.5	5	5	6	494	56.033	5.30029
Q9Y3C8	Ubiquitin-fold modifier-conjugating enzyme 1	UFC1	Ubiquitin-fold modifier-conjugating enzyme 1 OS=Homo sapiens OX=9606 GN=UFC1 PE=1 SV=3 - [UFC1_HUMAN]	3.59	1	1	1	167	19.446	7.40088
Q8NDC0	MAPK-interacting and spindle-stabilizing protein-like	MAPK1IP1L	MAPK-interacting and spindle-stabilizing protein-like OS=Homo sapiens OX=9606 GN=MAPK1IP1L PE=1 SV=4 - [MISSL_HUMAN]	6.94	1	1	1	245	24.2535	5.61768
Q12959	Disks large homolog 1	DLG1	Disks large homolog 1 OS=Homo sapiens OX=9606 GN=DLG1 PE=1 SV=2 - [DLG1_HUMAN]	4.09	3	3	3	904	100.393	5.75732
O15305	Phosphomannomutase 2	PMM2	Phosphomannomutase 2 OS=Homo sapiens OX=9606 GN=PMM2 PE=1 SV=1 - [PMM2_HUMAN]	2.85	1	1	1	246	28.0642	6.771
P47929	Galectin-7	LGALS7	Galectin-7 OS=Homo sapiens OX=9606 GN=LGALS7 PE=1 SV=2 - [LEG7_HUMAN]	16.91	2	2	2	136	15.0658	7.62061
P62328	Thymosin beta-4	TMSB4X	Thymosin beta-4 OS=Homo sapiens OX=9606 GN=TMSB4X PE=1 SV=2 - [TYB4_HUMAN]	40.91	2	2	2	44	5.04952	5.05908
Q9NR56	Muscleblind-like protein 1	MBNL1	Muscleblind-like protein 1 OS=Homo sapiens OX=9606 GN=MBNL1 PE=1 SV=2 - [MBNL1_HUMAN]	6.96	3	3	3	388	41.79	8.89502
Q9P289	Serine/threonine-protein kinase 26	STK26	Serine/threonine-protein kinase 26 OS=Homo sapiens OX=9606 GN=STK26 PE=1 SV=2 - [STK26_HUMAN]	7.21	3	3	4	416	46.4996	5.2876
O75489	NADH dehydrogenase [ubiquinone] iron-sulfur protein 3, mitochondrial	NDUFS3	NADH dehydrogenase [ubiquinone] iron-sulfur protein 3, mitochondrial OS=Homo sapiens OX=9606 GN=NDUFS3 PE=1 SV=1 - [NDUS3_HUMAN]	9.85	2	2	2	264	30.2227	7.50342
O15269	Serine palmitoyltransferase 1	SPTLC1	Serine palmitoyltransferase 1 OS=Homo sapiens OX=9606 GN=SPTLC1 PE=1 SV=1 - [SPTC1_HUMAN]	1.69	1	1	1	473	52.7105	6.01123
Q16822	Phosphoenolpyruvate carboxykinase [GTP], mitochondrial	PCK2	Phosphoenolpyruvate carboxykinase [GTP], mitochondrial OS=Homo sapiens OX=9606 GN=PCK2 PE=1 SV=4 - [PCKGM_HUMAN]	2.19	1	1	1	640	70.6536	7.62061
P40967	Melanocyte protein PMEL	PMEL	Melanocyte protein PMEL OS=Homo sapiens OX=9606 GN=PMEL PE=1 SV=2 - [PMEL_HUMAN]	1.06	1	1	4	661	70.2106	5.57959
Q7L576	Cytoplasmic FMR1-interacting protein 1	CYFIP1	Cytoplasmic FMR1-interacting protein 1 OS=Homo sapiens OX=9606 GN=CYFIP1 PE=1 SV=1 - [CYFP1_HUMAN]	2.47	3	3	3	1253	145.089	6.90283
P56378	ATP synthase subunit ATP5MPL, mitochondrial	ATP5MPL	ATP synthase subunit ATP5MPL, mitochondrial OS=Homo sapiens OX=9606 GN=ATP5MPL PE=1 SV=1 - [ATP68_HUMAN]	12.07	1	1	1	58	6.65759	10.0815
Q6NTF9	Rhomboid domain-containing protein 2	RHBDD2	Rhomboid domain-containing protein 2 OS=Homo sapiens OX=9606 GN=RHBDD2 PE=2 SV=2 - [RHBD2_HUMAN]	4.4	1	1	1	364	39.1771	9.31982
P63167	Dynein light chain 1, cytoplasmic	DYNLL1	Dynein light chain 1, cytoplasmic OS=Homo sapiens OX=9606 GN=DYNLL1 PE=1 SV=1 - [DYL1_HUMAN]	7.87	1	1	1	89	10.3591	7.40088
Q14683	Structural maintenance of chromosomes protein 1A	SMC1A	Structural maintenance of chromosomes protein 1A OS=Homo sapiens OX=9606 GN=SMC1A PE=1 SV=2 - [SMC1A_HUMAN]	2.6	3	3	3	1233	143.144	7.63525
Q15435	Protein phosphatase 1 regulatory subunit 7	PPP1R7	Protein phosphatase 1 regulatory subunit 7 OS=Homo sapiens OX=9606 GN=PPP1R7 PE=1 SV=1 - [PP1R7_HUMAN]	5.56	2	2	2	360	41.5385	4.90674
Q13283	Ras GTPase-activating protein-binding protein 1	G3BP1	Ras GTPase-activating protein-binding protein 1 OS=Homo sapiens OX=9606 GN=G3BP1 PE=1 SV=1 - [G3BP1_HUMAN]	3.65	1	1	2	466	52.1321	5.51611
Q9NUQ8	ATP-binding cassette sub-family F member 3	ABCF3	ATP-binding cassette sub-family F member 3 OS=Homo sapiens OX=9606 GN=ABCF3 PE=1 SV=2 - [ABCF3_HUMAN]	3.24	2	2	3	709	79.6952	6.34131
A0A0J9YX35	Immunoglobulin heavy variable 3-64D	IGHV3-64D	Immunoglobulin heavy variable 3-64D OS=Homo sapiens OX=9606 GN=IGHV3-64D PE=3 SV=1 - [HV64D_HUMAN]	18.8	2	2	8	117	12.8143	7.85498
Q9H5Y7	SLIT and NTRK-like protein 6	SLITRK6	SLIT and NTRK-like protein 6 OS=Homo sapiens OX=9606 GN=SLITRK6 PE=2 SV=3 - [SLIK6_HUMAN]	1.19	1	1	1	841	95.0489	6.52197
Q9Y6B6	GTP-binding protein SAR1b	SAR1B	GTP-binding protein SAR1b OS=Homo sapiens OX=9606 GN=SAR1B PE=1 SV=1 - [SAR1B_HUMAN]	9.6	1	2	2	198	22.3955	6.11279
P49458	Signal recognition particle 9 kDa protein	SRP9	Signal recognition particle 9 kDa protein OS=Homo sapiens OX=9606 GN=SRP9 PE=1 SV=2 - [SRP09_HUMAN]	27.91	3	3	5	86	10.1051	7.97217
P61081	NEDD8-conjugating enzyme Ubc12	UBE2M	NEDD8-conjugating enzyme Ubc12 OS=Homo sapiens OX=9606 GN=UBE2M PE=1 SV=1 - [UBC12_HUMAN]	20.22	4	4	6	183	20.8866	7.69385
Q92542	Nicastrin	NCSTN	Nicastrin OS=Homo sapiens OX=9606 GN=NCSTN PE=1 SV=2 - [NICA_HUMAN]	2.82	2	2	4	709	78.3615	5.98584
P29218	Inositol monophosphatase 1	IMPA1	Inositol monophosphatase 1 OS=Homo sapiens OX=9606 GN=IMPA1 PE=1 SV=1 - [IMPA1_HUMAN]	3.61	1	1	1	277	30.1692	5.26221
Q5T4S7	E3 ubiquitin-protein ligase UBR4	UBR4	E3 ubiquitin-protein ligase UBR4 OS=Homo sapiens OX=9606 GN=UBR4 PE=1 SV=1 - [UBR4_HUMAN]	0.69	3	4	5	5183	573.476	6.03662
P02745	Complement C1q subcomponent subunit A	C1QA	Complement C1q subcomponent subunit A OS=Homo sapiens OX=9606 GN=C1QA PE=1 SV=2 - [C1QA_HUMAN]	4.08	1	1	1	245	26.0002	9.11475
P68402	Platelet-activating factor acetylhydrolase IB subunit beta	PAFAH1B2	Platelet-activating factor acetylhydrolase IB subunit beta OS=Homo sapiens OX=9606 GN=PAFAH1B2 PE=1 SV=1 - [PA1B2_HUMAN]	19.65	4	4	4	229	25.5531	5.92236
P35659	Protein DEK	DEK	Protein DEK OS=Homo sapiens OX=9606 GN=DEK PE=1 SV=1 - [DEK_HUMAN]	9.07	4	4	4	375	42.6479	8.55811
P09619	Platelet-derived growth factor receptor beta	PDGFRB	Platelet-derived growth factor receptor beta OS=Homo sapiens OX=9606 GN=PDGFRB PE=1 SV=1 - [PGFRB_HUMAN]	1.36	1	1	1	1106	123.889	4.98291
Q9NT62	Ubiquitin-like-conjugating enzyme ATG3	ATG3	Ubiquitin-like-conjugating enzyme ATG3 OS=Homo sapiens OX=9606 GN=ATG3 PE=1 SV=1 - [ATG3_HUMAN]	4.14	1	1	1	314	35.8415	4.7417
Q2UY09	Collagen alpha-1(XXVIII) chain	COL28A1	Collagen alpha-1(XXVIII) chain OS=Homo sapiens OX=9606 GN=COL28A1 PE=2 SV=2 - [COSA1_HUMAN]	0.71	1	1	1	1125	116.585	6.40479
Q32MZ4	Leucine-rich repeat flightless-interacting protein 1	LRRFIP1	Leucine-rich repeat flightless-interacting protein 1 OS=Homo sapiens OX=9606 GN=LRRFIP1 PE=1 SV=2 - [LRRF1_HUMAN]	1.11	1	1	1	808	89.1987	4.65283
P28288	ATP-binding cassette sub-family D member 3	ABCD3	ATP-binding cassette sub-family D member 3 OS=Homo sapiens OX=9606 GN=ABCD3 PE=1 SV=1 - [ABCD3_HUMAN]	4.86	4	4	4	659	75.4276	9.36377
P69905	Hemoglobin subunit alpha	HBA1	Hemoglobin subunit alpha OS=Homo sapiens OX=9606 GN=HBA1 PE=1 SV=2 - [HBA_HUMAN]	21.83	3	3	4	142	15.2479	8.67529
P45954	Short/branched chain specific acyl-CoA dehydrogenase, mitochondrial	ACADSB	Short/branched chain specific acyl-CoA dehydrogenase, mitochondrial OS=Homo sapiens OX=9606 GN=ACADSB PE=1 SV=1 - [ACDSB_HUMAN]	3.47	1	1	1	432	47.4553	6.99072
Q86VN1	Vacuolar protein-sorting-associated protein 36	VPS36	Vacuolar protein-sorting-associated protein 36 OS=Homo sapiens OX=9606 GN=VPS36 PE=1 SV=1 - [VPS36_HUMAN]	2.33	1	1	1	386	43.7887	7.1958
Q99471	Prefoldin subunit 5	PFDN5	Prefoldin subunit 5 OS=Homo sapiens OX=9606 GN=PFDN5 PE=1 SV=2 - [PFD5_HUMAN]	21.43	2	2	2	154	17.317	6.32861
Q8IWV2	Contactin-4	CNTN4	Contactin-4 OS=Homo sapiens OX=9606 GN=CNTN4 PE=1 SV=1 - [CNTN4_HUMAN]	1.56	1	1	1	1026	113.383	7.47412
Q9BPU6	Dihydropyrimidinase-related protein 5	DPYSL5	Dihydropyrimidinase-related protein 5 OS=Homo sapiens OX=9606 GN=DPYSL5 PE=1 SV=1 - [DPYL5_HUMAN]	1.24	1	1	6	564	61.3822	7.1958
Q9Y4P3	Transducin beta-like protein 2	TBL2	Transducin beta-like protein 2 OS=Homo sapiens OX=9606 GN=TBL2 PE=1 SV=1 - [TBL2_HUMAN]	1.57	1	1	1	447	49.7662	9.43701
P51610	Host cell factor 1	HCFC1	Host cell factor 1 OS=Homo sapiens OX=9606 GN=HCFC1 PE=1 SV=2 - [HCFC1_HUMAN]	0.84	1	1	1	2035	208.602	7.45947
O75937	DnaJ homolog subfamily C member 8	DNAJC8	DnaJ homolog subfamily C member 8 OS=Homo sapiens OX=9606 GN=DNAJC8 PE=1 SV=2 - [DNJC8_HUMAN]	12.25	3	3	3	253	29.8234	9.05615
O43278	Kunitz-type protease inhibitor 1	SPINT1	Kunitz-type protease inhibitor 1 OS=Homo sapiens OX=9606 GN=SPINT1 PE=1 SV=2 - [SPIT1_HUMAN]	4.91	3	3	3	529	58.3602	6.29053
Q9Y5P6	Mannose-1-phosphate guanyltransferase beta	GMPPB	Mannose-1-phosphate guanyltransferase beta OS=Homo sapiens OX=9606 GN=GMPPB PE=1 SV=2 - [GMPPB_HUMAN]	8.33	3	3	3	360	39.8086	6.60986
Q9UIC8	Leucine carboxyl methyltransferase 1	LCMT1	Leucine carboxyl methyltransferase 1 OS=Homo sapiens OX=9606 GN=LCMT1 PE=1 SV=2 - [LCMT1_HUMAN]	2.4	1	1	1	334	38.354	6.03662
P16333	Cytoplasmic protein NCK1	NCK1	Cytoplasmic protein NCK1 OS=Homo sapiens OX=9606 GN=NCK1 PE=1 SV=1 - [NCK1_HUMAN]	2.12	1	1	1	377	42.8374	6.46826
Q14847	LIM and SH3 domain protein 1	LASP1	LIM and SH3 domain protein 1 OS=Homo sapiens OX=9606 GN=LASP1 PE=1 SV=2 - [LASP1_HUMAN]	6.9	2	2	2	261	29.6982	7.04932
P11498	Pyruvate carboxylase, mitochondrial	PC	Pyruvate carboxylase, mitochondrial OS=Homo sapiens OX=9606 GN=PC PE=1 SV=2 - [PYC_HUMAN]	2.97	3	3	3	1178	129.551	6.84424
O75582	Ribosomal protein S6 kinase alpha-5	RPS6KA5	Ribosomal protein S6 kinase alpha-5 OS=Homo sapiens OX=9606 GN=RPS6KA5 PE=1 SV=1 - [KS6A5_HUMAN]	0.87	1	1	1	802	89.8088	7.10791
P49788	Retinoic acid receptor responder protein 1	RARRES1	Retinoic acid receptor responder protein 1 OS=Homo sapiens OX=9606 GN=RARRES1 PE=1 SV=2 - [TIG1_HUMAN]	4.42	1	1	1	294	33.2642	8.51416
P22033	Methylmalonyl-CoA mutase, mitochondrial	MMUT	Methylmalonyl-CoA mutase, mitochondrial OS=Homo sapiens OX=9606 GN=MMUT PE=1 SV=4 - [MUTA_HUMAN]	1.47	1	1	1	750	83.0818	6.93213
Q9NS69	Mitochondrial import receptor subunit TOM22 homolog	TOMM22	Mitochondrial import receptor subunit TOM22 homolog OS=Homo sapiens OX=9606 GN=TOMM22 PE=1 SV=3 - [TOM22_HUMAN]	14.79	1	1	1	142	15.5118	4.33545
P53041	Serine/threonine-protein phosphatase 5	PPP5C	Serine/threonine-protein phosphatase 5 OS=Homo sapiens OX=9606 GN=PPP5C PE=1 SV=1 - [PPP5_HUMAN]	1.4	1	1	1	499	56.8423	6.27783
P52566	Rho GDP-dissociation inhibitor 2	ARHGDIB	Rho GDP-dissociation inhibitor 2 OS=Homo sapiens OX=9606 GN=ARHGDIB PE=1 SV=3 - [GDIR2_HUMAN]	21.89	5	5	5	201	22.9736	5.21143
Q8N4Q0	Prostaglandin reductase 3	ZADH2	Prostaglandin reductase 3 OS=Homo sapiens OX=9606 GN=ZADH2 PE=1 SV=1 - [PTGR3_HUMAN]	1.86	1	1	1	377	40.1148	8.17725
O60547	GDP-mannose 4,6 dehydratase	GMDS	GDP-mannose 4,6 dehydratase OS=Homo sapiens OX=9606 GN=GMDS PE=1 SV=1 - [GMDS_HUMAN]	3.49	2	2	2	372	41.9233	7.31299
P27694	Replication protein A 70 kDa DNA-binding subunit	RPA1	Replication protein A 70 kDa DNA-binding subunit OS=Homo sapiens OX=9606 GN=RPA1 PE=1 SV=2 - [RFA1_HUMAN]	5.68	3	3	4	616	68.0953	7.21045
P17568	NADH dehydrogenase [ubiquinone] 1 beta subcomplex subunit 7	NDUFB7	NADH dehydrogenase [ubiquinone] 1 beta subcomplex subunit 7 OS=Homo sapiens OX=9606 GN=NDUFB7 PE=1 SV=4 - [NDUB7_HUMAN]	7.3	1	1	1	137	16.3913	8.92432
Q9Y639	Neuroplastin	NPTN	Neuroplastin OS=Homo sapiens OX=9606 GN=NPTN PE=1 SV=2 - [NPTN_HUMAN]	5.28	2	2	3	398	44.3595	7.98682
Q9NZW5	MAGUK p55 subfamily member 6	MPP6	MAGUK p55 subfamily member 6 OS=Homo sapiens OX=9606 GN=MPP6 PE=1 SV=2 - [MPP6_HUMAN]	1.11	1	1	1	540	61.0788	6.17627
Q629K1	Triple QxxK/R motif-containing protein	TRIQK	Triple QxxK/R motif-containing protein OS=Homo sapiens OX=9606 GN=TRIQK PE=3 SV=1 - [TRIQK_HUMAN]	16.28	1	1	1	86	9.67738	9.36377
Q13620	Cullin-4B	CUL4B	Cullin-4B OS=Homo sapiens OX=9606 GN=CUL4B PE=1 SV=4 - [CUL4B_HUMAN]	1.64	2	2	2	913	103.916	7.37158
Q07092	Collagen alpha-1(XVI) chain	COL16A1	Collagen alpha-1(XVI) chain OS=Homo sapiens OX=9606 GN=COL16A1 PE=1 SV=2 - [COGA1_HUMAN]	1.68	3	3	6	1604	157.653	7.84033
Q13435	Splicing factor 3B subunit 2	SF3B2	Splicing factor 3B subunit 2 OS=Homo sapiens OX=9606 GN=SF3B2 PE=1 SV=2 - [SF3B2_HUMAN]	2.46	3	3	3	895	100.165	5.66846
Q96A26	Protein FAM162A	FAM162A	Protein FAM162A OS=Homo sapiens OX=9606 GN=FAM162A PE=1 SV=2 - [F162A_HUMAN]	11.04	1	1	1	154	17.3312	9.77393
P36405	ADP-ribosylation factor-like protein 3	ARL3	ADP-ribosylation factor-like protein 3 OS=Homo sapiens OX=9606 GN=ARL3 PE=1 SV=2 - [ARL3_HUMAN]	11.54	2	2	2	182	20.4428	7.23975
Q9UH65	Switch-associated protein 70	SWAP70	Switch-associated protein 70 OS=Homo sapiens OX=9606 GN=SWAP70 PE=1 SV=1 - [SWP70_HUMAN]	1.54	1	1	1	585	68.9545	5.87158
Q6ZTR7	Protein FAM92B	FAM92B	Protein FAM92B OS=Homo sapiens OX=9606 GN=FAM92B PE=1 SV=2 - [FA92B_HUMAN]	2.3	1	1	1	304	34.7328	8.66064
P48556	26S proteasome non-ATPase regulatory subunit 8	PSMD8	26S proteasome non-ATPase regulatory subunit 8 OS=Homo sapiens OX=9606 GN=PSMD8 PE=1 SV=2 - [PSMD8_HUMAN]	2.29	1	1	1	350	39.5868	9.70068
O95168	NADH dehydrogenase [ubiquinone] 1 beta subcomplex subunit 4	NDUFB4	NADH dehydrogenase [ubiquinone] 1 beta subcomplex subunit 4 OS=Homo sapiens OX=9606 GN=NDUFB4 PE=1 SV=3 - [NDUB4_HUMAN]	7.75	1	1	1	129	15.1991	9.84717
P08648	Integrin alpha-5	ITGA5	Integrin alpha-5 OS=Homo sapiens OX=9606 GN=ITGA5 PE=1 SV=2 - [ITA5_HUMAN]	0.67	1	1	1	1049	114.465	5.77002
O00481	Butyrophilin subfamily 3 member A1	BTN3A1	Butyrophilin subfamily 3 member A1 OS=Homo sapiens OX=9606 GN=BTN3A1 PE=1 SV=3 - [BT3A1_HUMAN]	1.17	1	1	1	513	57.6405	8.03076
Q16881	Thioredoxin reductase 1, cytoplasmic	TXNRD1	Thioredoxin reductase 1, cytoplasmic OS=Homo sapiens OX=9606 GN=TXNRD1 PE=1 SV=3 - [TRXR1_HUMAN]	6.16	4	4	4	649	70.8622	7.38623
Q08380	Galectin-3-binding protein	LGALS3BP	Galectin-3-binding protein OS=Homo sapiens OX=9606 GN=LGALS3BP PE=1 SV=1 - [LG3BP_HUMAN]	10.09	6	6	6	585	65.2893	5.2749
Q96PK6	RNA-binding protein 14	RBM14	RNA-binding protein 14 OS=Homo sapiens OX=9606 GN=RBM14 PE=1 SV=2 - [RBM14_HUMAN]	1.79	1	1	2	669	69.4489	9.67139
P63151	Serine/threonine-protein phosphatase 2A 55 kDa regulatory subunit B alpha isoform	PPP2R2A	Serine/threonine-protein phosphatase 2A 55 kDa regulatory subunit B alpha isoform OS=Homo sapiens OX=9606 GN=PPP2R2A PE=1 SV=1 - [2ABA_HUMAN]	6.94	3	3	5	447	51.6595	6.20166
P11717	Cation-independent mannose-6-phosphate receptor	IGF2R	Cation-independent mannose-6-phosphate receptor OS=Homo sapiens OX=9606 GN=IGF2R PE=1 SV=3 - [MPRI_HUMAN]	2.09	5	5	5	2491	274.199	5.93506
P19623	Spermidine synthase	SRM	Spermidine synthase OS=Homo sapiens OX=9606 GN=SRM PE=1 SV=1 - [SPEE_HUMAN]	11.59	3	3	4	302	33.8027	5.49072
A0A0A0MT89	Immunoglobulin kappa joining 1	IGKJ1	Immunoglobulin kappa joining 1 OS=Homo sapiens OX=9606 GN=IGKJ1 PE=4 SV=2 - [KJ01_HUMAN]	66.67	1	1	1	12	1.39274	8.83643
Q8WVJ2	NudC domain-containing protein 2	NUDCD2	NudC domain-containing protein 2 OS=Homo sapiens OX=9606 GN=NUDCD2 PE=1 SV=1 - [NUDC2_HUMAN]	10.83	1	1	1	157	17.6647	5.07178
O43813	Glutathione S-transferase LANCL1	LANCL1	Glutathione S-transferase LANCL1 OS=Homo sapiens OX=9606 GN=LANCL1 PE=1 SV=1 - [LANC1_HUMAN]	5.01	2	2	2	399	45.2536	7.75244
O95373	Importin-7	IPO7	Importin-7 OS=Homo sapiens OX=9606 GN=IPO7 PE=1 SV=1 - [IPO7_HUMAN]	4.34	4	4	4	1038	119.44	4.81787
Q13454	Tumor suppressor candidate 3	TUSC3	Tumor suppressor candidate 3 OS=Homo sapiens OX=9606 GN=TUSC3 PE=1 SV=1 - [TUSC3_HUMAN]	3.74	1	2	2	348	39.6505	9.90576
Q9H444	Charged multivesicular body protein 4b	CHMP4B	Charged multivesicular body protein 4b OS=Homo sapiens OX=9606 GN=CHMP4B PE=1 SV=1 - [CHM4B_HUMAN]	12.95	3	3	3	224	24.9346	4.81787
P49792	E3 SUMO-protein ligase RanBP2	RANBP2	E3 SUMO-protein ligase RanBP2 OS=Homo sapiens OX=9606 GN=RANBP2 PE=1 SV=2 - [RBP2_HUMAN]	0.68	2	3	3	3224	357.974	6.20166
O14964	Hepatocyte growth factor-regulated tyrosine kinase substrate	HGS	Hepatocyte growth factor-regulated tyrosine kinase substrate OS=Homo sapiens OX=9606 GN=HGS PE=1 SV=1 - [HGS_HUMAN]	5.53	5	5	5	777	86.1376	6.16357
P0DP09	Immunoglobulin kappa variable 1-13	IGKV1-13	Immunoglobulin kappa variable 1-13 OS=Homo sapiens OX=9606 GN=IGKV1-13 PE=3 SV=1 - [KV113_HUMAN]	18.8	1	2	3	117	12.5613	7.84033
P62847	40S ribosomal protein S24	RPS24	40S ribosomal protein S24 OS=Homo sapiens OX=9606 GN=RPS24 PE=1 SV=1 - [RS24_HUMAN]	33.83	4	4	7	133	15.4134	10.7847
Q8WZ42	Titin	TTN	Titin OS=Homo sapiens OX=9606 GN=TTN PE=1 SV=4 - [TITIN_HUMAN]	0.03	1	2	3	34350	3813.65	6.354
O94819	Kelch repeat and BTB domain-containing protein 11	KBTBD11	Kelch repeat and BTB domain-containing protein 11 OS=Homo sapiens OX=9606 GN=KBTBD11 PE=1 SV=1 - [KBTBB_HUMAN]	3.85	1	1	1	623	65.6788	6.07471
Q02880	DNA topoisomerase 2-beta	TOP2B	DNA topoisomerase 2-beta OS=Homo sapiens OX=9606 GN=TOP2B PE=1 SV=3 - [TOP2B_HUMAN]	1.05	1	2	3	1626	183.152	8.00146
P20674	Cytochrome c oxidase subunit 5A, mitochondrial	COX5A	Cytochrome c oxidase subunit 5A, mitochondrial OS=Homo sapiens OX=9606 GN=COX5A PE=1 SV=2 - [COX5A_HUMAN]	14.67	2	3	5	150	16.7517	6.78564
Q96GG9	DCN1-like protein 1	DCUN1D1	DCN1-like protein 1 OS=Homo sapiens OX=9606 GN=DCUN1D1 PE=1 SV=1 - [DCNL1_HUMAN]	2.7	1	1	1	259	30.1051	5.33838
Q9Y2A7	Nck-associated protein 1	NCKAP1	Nck-associated protein 1 OS=Homo sapiens OX=9606 GN=NCKAP1 PE=1 SV=1 - [NCKP1_HUMAN]	4.79	5	5	6	1128	128.707	6.62451
Q96FZ7	Charged multivesicular body protein 6	CHMP6	Charged multivesicular body protein 6 OS=Homo sapiens OX=9606 GN=CHMP6 PE=1 SV=3 - [CHMP6_HUMAN]	6.97	2	2	2	201	23.4703	5.31299
Q9BRT3	Migration and invasion enhancer 1	MIEN1	Migration and invasion enhancer 1 OS=Homo sapiens OX=9606 GN=MIEN1 PE=1 SV=1 - [MIEN1_HUMAN]	6.09	1	1	1	115	12.3952	4.37354
P62304	Small nuclear ribonucleoprotein E	SNRPE	Small nuclear ribonucleoprotein E OS=Homo sapiens OX=9606 GN=SNRPE PE=1 SV=1 - [RUXE_HUMAN]	11.96	1	1	1	92	10.7966	9.43701
P46093	G-protein coupled receptor 4	GPR4	G-protein coupled receptor 4 OS=Homo sapiens OX=9606 GN=GPR4 PE=2 SV=2 - [GPR4_HUMAN]	1.93	1	1	1	362	40.955	8.49951
Q9NR99	Matrix-remodeling-associated protein 5	MXRA5	Matrix-remodeling-associated protein 5 OS=Homo sapiens OX=9606 GN=MXRA5 PE=1 SV=3 - [MXRA5_HUMAN]	1.03	3	3	14	2828	311.955	8.32373
P14555	Phospholipase A2, membrane associated	PLA2G2A	Phospholipase A2, membrane associated OS=Homo sapiens OX=9606 GN=PLA2G2A PE=1 SV=2 - [PA2GA_HUMAN]	28.47	6	6	6	144	16.0718	9.23193
Q9Y446	Plakophilin-3	PKP3	Plakophilin-3 OS=Homo sapiens OX=9606 GN=PKP3 PE=1 SV=1 - [PKP3_HUMAN]	2.01	1	1	1	797	87.029	9.31982
Q9NZR2	Low-density lipoprotein receptor-related protein 1B	LRP1B	Low-density lipoprotein receptor-related protein 1B OS=Homo sapiens OX=9606 GN=LRP1B PE=1 SV=2 - [LRP1B_HUMAN]	0.2	1	1	1	4599	515.159	5.30029
P23786	Carnitine O-palmitoyltransferase 2, mitochondrial	CPT2	Carnitine O-palmitoyltransferase 2, mitochondrial OS=Homo sapiens OX=9606 GN=CPT2 PE=1 SV=2 - [CPT2_HUMAN]	2.28	2	2	2	658	73.7304	8.17725
Q9NTX5	Ethylmalonyl-CoA decarboxylase	ECHDC1	Ethylmalonyl-CoA decarboxylase OS=Homo sapiens OX=9606 GN=ECHDC1 PE=1 SV=2 - [ECHD1_HUMAN]	7.17	2	2	3	307	33.6765	8.20654
P08962	CD63 antigen	CD63	CD63 antigen OS=Homo sapiens OX=9606 GN=CD63 PE=1 SV=2 - [CD63_HUMAN]	2.52	1	1	1	238	25.6191	7.81104
Q96Q11	CCA tRNA nucleotidyltransferase 1, mitochondrial	TRNT1	CCA tRNA nucleotidyltransferase 1, mitochondrial OS=Homo sapiens OX=9606 GN=TRNT1 PE=1 SV=2 - [TRNT1_HUMAN]	6.22	2	2	2	434	50.0961	8.104
Q00169	Phosphatidylinositol transfer protein alpha isoform	PITPNA	Phosphatidylinositol transfer protein alpha isoform OS=Homo sapiens OX=9606 GN=PITPNA PE=1 SV=2 - [PIPNA_HUMAN]	5.56	1	2	2	270	31.786	6.55127
P31146	Coronin-1A	CORO1A	Coronin-1A OS=Homo sapiens OX=9606 GN=CORO1A PE=1 SV=4 - [COR1A_HUMAN]	1.95	1	1	1	461	50.9938	6.68311
O43396	Thioredoxin-like protein 1	TXNL1	Thioredoxin-like protein 1 OS=Homo sapiens OX=9606 GN=TXNL1 PE=1 SV=3 - [TXNL1_HUMAN]	11.07	2	2	2	289	32.2307	4.95752
Q13188	Serine/threonine-protein kinase 3	STK3	Serine/threonine-protein kinase 3 OS=Homo sapiens OX=9606 GN=STK3 PE=1 SV=2 - [STK3_HUMAN]	3.46	1	2	2	491	56.265	5.23682
P52888	Thimet oligopeptidase	THOP1	Thimet oligopeptidase OS=Homo sapiens OX=9606 GN=THOP1 PE=1 SV=2 - [THOP1_HUMAN]	2.76	1	1	1	689	78.7895	6.04932
Q9BTE1	Dynactin subunit 5	DCTN5	Dynactin subunit 5 OS=Homo sapiens OX=9606 GN=DCTN5 PE=1 SV=1 - [DCTN5_HUMAN]	9.34	2	2	3	182	20.1133	8.01611
O43447	Peptidyl-prolyl cis-trans isomerase H	PPIH	Peptidyl-prolyl cis-trans isomerase H OS=Homo sapiens OX=9606 GN=PPIH PE=1 SV=1 - [PPIH_HUMAN]	14.69	1	3	7	177	19.1956	8.07471
Q6P2M8	Calcium/calmodulin-dependent protein kinase type 1B	PNCK	Calcium/calmodulin-dependent protein kinase type 1B OS=Homo sapiens OX=9606 GN=PNCK PE=2 SV=2 - [KCC1B_HUMAN]	1.75	1	1	1	343	38.4758	6.75635
Q3YEC7	Rab-like protein 6	RABL6	Rab-like protein 6 OS=Homo sapiens OX=9606 GN=RABL6 PE=1 SV=2 - [RABL6_HUMAN]	0.82	1	1	1	729	79.4996	5.22412
Q00059	Transcription factor A, mitochondrial	TFAM	Transcription factor A, mitochondrial OS=Homo sapiens OX=9606 GN=TFAM PE=1 SV=1 - [TFAM_HUMAN]	6.1	2	2	2	246	29.0782	9.71533
Q96AY4	Tetratricopeptide repeat protein 28	TTC28	Tetratricopeptide repeat protein 28 OS=Homo sapiens OX=9606 GN=TTC28 PE=1 SV=4 - [TTC28_HUMAN]	0.32	1	1	1	2481	270.715	6.88818
Q9H3N1	Thioredoxin-related transmembrane protein 1	TMX1	Thioredoxin-related transmembrane protein 1 OS=Homo sapiens OX=9606 GN=TMX1 PE=1 SV=1 - [TMX1_HUMAN]	6.07	2	2	2	280	31.7708	4.98291
P40763	Signal transducer and activator of transcription 3	STAT3	Signal transducer and activator of transcription 3 OS=Homo sapiens OX=9606 GN=STAT3 PE=1 SV=2 - [STAT3_HUMAN]	6.36	4	4	4	770	88.0114	6.30322
P53004	Biliverdin reductase A	BLVRA	Biliverdin reductase A OS=Homo sapiens OX=9606 GN=BLVRA PE=1 SV=2 - [BIEA_HUMAN]	2.36	1	1	1	296	33.4073	6.44287
Q9Y4W6	AFG3-like protein 2	AFG3L2	AFG3-like protein 2 OS=Homo sapiens OX=9606 GN=AFG3L2 PE=1 SV=2 - [AFG32_HUMAN]	1	1	1	1	797	88.5282	8.66064
P61221	ATP-binding cassette sub-family E member 1	ABCE1	ATP-binding cassette sub-family E member 1 OS=Homo sapiens OX=9606 GN=ABCE1 PE=1 SV=1 - [ABCE1_HUMAN]	4.34	3	3	3	599	67.271	8.33838
Q969H8	Myeloid-derived growth factor	MYDGF	Myeloid-derived growth factor OS=Homo sapiens OX=9606 GN=MYDGF PE=1 SV=1 - [MYDGF_HUMAN]	20.23	4	4	4	173	18.7833	6.68311
Q7L5N7	Lysophosphatidylcholine acyltransferase 2	LPCAT2	Lysophosphatidylcholine acyltransferase 2 OS=Homo sapiens OX=9606 GN=LPCAT2 PE=1 SV=1 - [PCAT2_HUMAN]	3.86	2	2	2	544	60.1694	6.55127
Q2M389	WASH complex subunit 4	WASHC4	WASH complex subunit 4 OS=Homo sapiens OX=9606 GN=WASHC4 PE=1 SV=2 - [WASC4_HUMAN]	1.19	2	2	2	1173	136.316	7.44482
P14543	Nidogen-1	NID1	Nidogen-1 OS=Homo sapiens OX=9606 GN=NID1 PE=1 SV=3 - [NID1_HUMAN]	1.52	2	2	2	1247	136.291	5.2876
Q14498	RNA-binding protein 39	RBM39	RNA-binding protein 39 OS=Homo sapiens OX=9606 GN=RBM39 PE=1 SV=2 - [RBM39_HUMAN]	3.21	1	1	1	530	59.3427	10.0962
P55083	Microfibril-associated glycoprotein 4	MFAP4	Microfibril-associated glycoprotein 4 OS=Homo sapiens OX=9606 GN=MFAP4 PE=1 SV=2 - [MFAP4_HUMAN]	7.45	3	3	3	255	28.6299	5.63037
O43837	Isocitrate dehydrogenase [NAD] subunit beta, mitochondrial	IDH3B	Isocitrate dehydrogenase [NAD] subunit beta, mitochondrial OS=Homo sapiens OX=9606 GN=IDH3B PE=1 SV=2 - [IDH3B_HUMAN]	3.12	1	1	1	385	42.1566	8.45557
P01814	Immunoglobulin heavy variable 2-70	IGHV2-70	Immunoglobulin heavy variable 2-70 OS=Homo sapiens OX=9606 GN=IGHV2-70 PE=1 SV=2 - [HV270_HUMAN]	5.88	1	1	1	119	13.2517	6.52197
P61009	Signal peptidase complex subunit 3	SPCS3	Signal peptidase complex subunit 3 OS=Homo sapiens OX=9606 GN=SPCS3 PE=1 SV=1 - [SPCS3_HUMAN]	5	1	1	1	180	20.3005	8.6167
O75534	Cold shock domain-containing protein E1	CSDE1	Cold shock domain-containing protein E1 OS=Homo sapiens OX=9606 GN=CSDE1 PE=1 SV=2 - [CSDE1_HUMAN]	1.88	2	2	2	798	88.8289	6.25244
O95487	Protein transport protein Sec24B	SEC24B	Protein transport protein Sec24B OS=Homo sapiens OX=9606 GN=SEC24B PE=1 SV=2 - [SC24B_HUMAN]	1.03	1	1	1	1268	137.331	6.66846
[truncated: 456 more rows]
